# Supplementary material for: N,N′-Dibutyl-N,N,N′,N′-tetra­methyl­ethane-1,2-diaminium μ-oxido-bis­[trichloridoferrate(III)]
Source: Acta Crystallogr Sect E Struct Rep Online. 2012 May 12;68(Pt 6):m748. doi: 10.1107/S1600536812019964 (PMC3379087; doi:10.1107/S1600536812019964)
Supplement: Supplementary file 1 [file e-68-0m748-sup1.cif]

##############################################################################
#                                                                            #
# This CIF contains the data in a paper accepted for publication in          #
# Acta Crystallographica Section E. It conforms to the requirements of       #
# Notes for Authors for Acta Crystallographica Section E, and has been       #
# peer reviewed under the auspices of the IUCr Commission on Journals.       #
#                                                                            #
# Full details of the Crystallographic Information File format               #
# are given in the paper "The Crystallographic Information File (CIF):       #
# a New Standard Archive File for Crystallography" by S. R. Hall, F. H.      #
# Allen and I. D. Brown [Acta Cryst. (1991), A47, 655-685].                  #
#                                                                            #
# The current version of the core CIF dictionary is obtainable from          #
# ftp://ftp.iucr.org/pub/cif_core.dic.                                       #
#                                                                            #
# Software is freely available for graphical display of the structure(s)     #
# in this CIF. For information consult the CIF software page                 #
# http://www.iucr.org/resources/cif/software.                                #
#                                                                            #
# This file may be used for bona fide research purposes within the           #
# scientific community so long as proper attribution is given to the journal # 
# article from which it was obtained.                                        #
#                                                                            #
##############################################################################
data_I
_audit_creation_method     SHELXL-97
_chemical_name_systematic
;
<i>N</i>,<i>N</i>'-Dibutyl-<i>N</i>,<i>N</i>,<i>N</i>',<i>N</i>'-
tetramethylethane-1,2-diaminium \m-oxido-bis[trichloridoferrate(III)]
;
_chemical_name_common     ?
_chemical_formula_moiety     'C14 H34 N2 2+, Cl6 Fe2 O 2-'
_chemical_formula_sum     'C14 H34 Cl6 Fe2 N2 O'
_chemical_formula_iupac     '(C14 H34 N2) [Fe2 Cl6 O]'
_chemical_formula_weight     570.83
_chemical_melting_point     ?
_symmetry_cell_setting     triclinic
_symmetry_space_group_name_H-M     'P -1'
_symmetry_space_group_name_Hall     '-P 1'
loop_
    _symmetry_equiv_pos_as_xyz
    'x, y, z'
    '-x, -y, -z'
_cell_length_a     8.9803(18)
_cell_length_b     14.689(3)
_cell_length_c     19.249(4)
_cell_angle_alpha     81.75(3)
_cell_angle_beta     87.66(3)
_cell_angle_gamma     80.32(3)
_cell_volume     2476.8(9)
_cell_formula_units_Z     4
_cell_measurement_reflns_used     7321
_cell_measurement_theta_min     2.30
_cell_measurement_theta_max     25.00
_cell_measurement_temperature     120(2)
_exptl_crystal_description     plate
_exptl_crystal_colour     yellow
_exptl_crystal_size_max     0.25
_exptl_crystal_size_mid     0.10
_exptl_crystal_size_min     0.08
_exptl_crystal_density_diffrn     1.531
_exptl_crystal_density_meas     ?
_exptl_crystal_density_method     'not measured'
_exptl_crystal_F_000     1176
_exptl_absorpt_coefficient_mu     1.825
_exptl_absorpt_correction_type     multi-scan
_exptl_absorpt_process_details     '(SHELXTL; Sheldrick, 2008)'
_exptl_absorpt_correction_T_min     0.6583
_exptl_absorpt_correction_T_max     0.8677
_exptl_special_details
;
;
_diffrn_ambient_temperature     120(2)
_diffrn_radiation_type     MoK\a
_diffrn_radiation_wavelength     0.71073
_diffrn_radiation_source     'fine-focus sealed tube'
_diffrn_radiation_monochromator     graphite
_diffrn_measurement_device_type     'Bruker--Nonius KappaCCD'
_diffrn_measurement_method     '\f scans, and \w scans with \k offsets'
_diffrn_detector_area_resol_mean     ?
_diffrn_reflns_number     29910
_diffrn_reflns_av_R_equivalents     0.0962
_diffrn_reflns_av_sigmaI/netI     0.0602
_diffrn_reflns_theta_min     2.30
_diffrn_reflns_theta_max     25.00
_diffrn_reflns_theta_full     25.00
_diffrn_measured_fraction_theta_max     0.973
_diffrn_measured_fraction_theta_full     0.973
_diffrn_reflns_limit_h_min     -10
_diffrn_reflns_limit_h_max     10
_diffrn_reflns_limit_k_min     -17
_diffrn_reflns_limit_k_max     17
_diffrn_reflns_limit_l_min     -22
_diffrn_reflns_limit_l_max     22
_diffrn_standards_number     ?
_diffrn_standards_interval_count     ?
_diffrn_standards_interval_time     ?
_diffrn_standards_decay_%     ?
_refine_special_details
;
Refinement of <i>F</i>^2^ against ALL reflections. The weighted <i>R</i>-factor
<i>wR</i> and goodness of fit <i>S</i> are based on <i>F</i>^2^, conventional
<i>R</i>-factors <i>R</i> are based on <i>F</i>, with <i>F</i> set to zero for
negative <i>F</i>^2^. The threshold expression of <i>F</i>^2^ >
2\s(<i>F</i>^2^) is used only for calculating <i>R</i>-factors(gt) <i>etc</i>.
and is not relevant to the choice of reflections for refinement.
<i>R</i>-factors based on <i>F</i>^2^ are statistically about twice as large
as those based on <i>F</i>, and <i>R</i>- factors based on ALL data will be
even larger.
;
_reflns_number_total     8498
_reflns_number_gt     7321
_reflns_threshold_expression     I>2\s(I)
_refine_ls_structure_factor_coef     Fsqd
_refine_ls_matrix_type     full
_refine_ls_R_factor_all     0.0566
_refine_ls_R_factor_gt     0.0447
_refine_ls_wR_factor_gt     0.1127
_refine_ls_wR_factor_ref     0.1280
_refine_ls_goodness_of_fit_ref     1.121
_refine_ls_restrained_S_all     1.121
_refine_ls_number_reflns     8498
_refine_ls_number_parameters     464
_refine_ls_number_restraints     0
_refine_ls_hydrogen_treatment     constr
_refine_ls_weighting_scheme     calc
_refine_ls_weighting_details
         'calc w=1/[\s^2^(Fo^2^)+(0.0711P)^2^+1.9303P] where P=(Fo^2^+2Fc^2^)/3'
_atom_sites_solution_hydrogens     geom
_atom_sites_solution_primary     direct
_atom_sites_solution_secondary     difmap
_refine_ls_shift/su_max     0.001
_refine_ls_shift/su_mean     0.000
_refine_diff_density_max     0.848
_refine_diff_density_min     -0.814
_refine_ls_extinction_method     'SHELXL97 (Sheldrick, 2008)'
_refine_ls_extinction_coef     0.0242(10)
_refine_ls_extinction_expression
                                  'Fc^*^=kFc[1+0.001xFc^2^\l^3^/sin(2\q)]^-1/4^'
loop_
    _atom_type_symbol
    _atom_type_description
    _atom_type_scat_dispersion_real
    _atom_type_scat_dispersion_imag
    _atom_type_scat_source
    'C' 'C' 0.0033 0.0016
                         'International Tables Vol C Tables 4.2.6.8 and 6.1.1.4'
    'H' 'H' 0.0000 0.0000
                         'International Tables Vol C Tables 4.2.6.8 and 6.1.1.4'
    'N' 'N' 0.0061 0.0033
                         'International Tables Vol C Tables 4.2.6.8 and 6.1.1.4'
    'Cl' 'Cl' 0.1484 0.1585
                         'International Tables Vol C Tables 4.2.6.8 and 6.1.1.4'
    'Fe' 'Fe' 0.3463 0.8444
                         'International Tables Vol C Tables 4.2.6.8 and 6.1.1.4'
    'O' 'O' 0.0106 0.0060
                         'International Tables Vol C Tables 4.2.6.8 and 6.1.1.4'
_computing_data_collection     'COLLECT (Bruker, 2008)'
_computing_cell_refinement     'DENZO-SMN (Otwinowski & Minor, 1997)'
_computing_data_reduction     'DENZO-SMN (Otwinowski & Minor, 1997)'
_computing_structure_solution     'SHELXS97 (Sheldrick, 2008)'
_computing_structure_refinement     'SHELXL97 (Sheldrick, 2008)'
_computing_molecular_graphics     'DIAMOND (Brandenburg, 1999)'
_computing_publication_material     'WinGX (Farrugia, 1999)'
loop_
    _atom_site_type_symbol
    _atom_site_label
    _atom_site_fract_x
    _atom_site_fract_y
    _atom_site_fract_z
    _atom_site_U_iso_or_equiv
    _atom_site_adp_type
    _atom_site_calc_flag
    _atom_site_refinement_flags
    _atom_site_occupancy
    _atom_site_symmetry_multiplicity
    _atom_site_disorder_assembly
    _atom_site_disorder_group
    Fe Fe1 0.10874(5) 0.75030(3) 0.95062(3) 0.01283(15) Uani d . 1 1 . .
    Fe Fe2 0.37263(5) 0.74978(3) 0.82154(3) 0.01384(15) Uani d . 1 1 . .
    Fe Fe3 0.09056(6) 0.28369(4) 0.56365(3) 0.01490(15) Uani d . 1 1 . .
    Fe Fe4 0.36880(6) 0.23368(3) 0.68992(3) 0.01514(15) Uani d . 1 1 . .
    Cl Cl11 0.07970(10) 0.63429(6) 1.03616(4) 0.0176(2) Uani d . 1 1 . .
    Cl Cl12 0.13988(11) 0.87485(6) 0.99662(5) 0.0240(2) Uani d . 1 1 . .
    Cl Cl13 -0.09395(10) 0.78206(6) 0.88423(5) 0.0184(2) Uani d . 1 1 . .
    Cl Cl21 0.50743(10) 0.85314(6) 0.84802(5) 0.0218(2) Uani d . 1 1 . .
    Cl Cl22 0.22807(10) 0.81162(7) 0.72944(5) 0.0233(2) Uani d . 1 1 . .
    Cl Cl23 0.52966(10) 0.62497(6) 0.79333(5) 0.0215(2) Uani d . 1 1 . .
    Cl Cl31 0.00871(14) 0.14964(7) 0.55993(5) 0.0325(3) Uani d . 1 1 . .
    Cl Cl32 0.21043(12) 0.32056(7) 0.46229(5) 0.0263(2) Uani d . 1 1 . .
    Cl Cl33 -0.10178(11) 0.39595(8) 0.57735(5) 0.0305(3) Uani d . 1 1 . .
    Cl Cl41 0.58302(11) 0.22816(7) 0.62632(5) 0.0262(2) Uani d . 1 1 . .
    Cl Cl42 0.35503(11) 0.09363(6) 0.74772(5) 0.0234(2) Uani d . 1 1 . .
    Cl Cl43 0.37577(11) 0.33105(7) 0.76780(5) 0.0250(2) Uani d . 1 1 . .
    O O1 0.2675(3) 0.71338(18) 0.89740(13) 0.0177(5) Uani d . 1 1 . .
    O O2 0.2137(3) 0.2739(2) 0.63388(14) 0.0261(6) Uani d . 1 1 . .
    N N1 0.8834(3) 0.0750(2) 0.78431(16) 0.0153(6) Uani d . 1 1 . .
    N N2 0.7825(3) -0.1068(2) 0.67535(15) 0.0145(6) Uani d . 1 1 . .
    N N3 0.6006(3) 0.4534(2) 0.41794(16) 0.0155(6) Uani d . 1 1 . .
    N N4 0.6092(3) 0.5954(2) 0.02212(15) 0.0124(6) Uani d . 1 1 . .
    C C1 0.8655(4) 0.0313(3) 0.71950(19) 0.0184(8) Uani d . 1 1 . .
    H H1A 0.9580 0.0325 0.6898 0.022 Uiso calc R 1 1 . .
    H H1B 0.7798 0.0687 0.6921 0.022 Uiso calc R 1 1 . .
    C C2 0.8375(4) -0.0689(2) 0.73682(18) 0.0149(7) Uani d . 1 1 . .
    H H2A 0.9326 -0.1090 0.7537 0.018 Uiso calc R 1 1 . .
    H H2B 0.7618 -0.0723 0.7755 0.018 Uiso calc R 1 1 . .
    C C3 1.0087(4) 0.0191(3) 0.8295(2) 0.0222(8) Uani d . 1 1 . .
    H H3A 1.0201 0.0507 0.8700 0.033 Uiso calc R 1 1 . .
    H H3B 1.1033 0.0132 0.8021 0.033 Uiso calc R 1 1 . .
    H H3C 0.9843 -0.0431 0.8459 0.033 Uiso calc R 1 1 . .
    C C4 0.7392(4) 0.0853(3) 0.8260(2) 0.0261(9) Uani d . 1 1 . .
    H H4A 0.6561 0.1163 0.7952 0.039 Uiso calc R 1 1 . .
    H H4B 0.7478 0.1228 0.8634 0.039 Uiso calc R 1 1 . .
    H H4C 0.7190 0.0236 0.8467 0.039 Uiso calc R 1 1 . .
    C C5 0.9219(4) 0.1720(2) 0.7566(2) 0.0193(8) Uani d . 1 1 . .
    H H5A 1.0082 0.1643 0.7231 0.023 Uiso calc R 1 1 . .
    H H5B 0.8344 0.2089 0.7303 0.023 Uiso calc R 1 1 . .
    C C6 0.9615(5) 0.2272(3) 0.8122(2) 0.0222(8) Uani d . 1 1 . .
    H H6A 1.0660 0.2032 0.8282 0.027 Uiso calc R 1 1 . .
    H H6B 0.8921 0.2204 0.8532 0.027 Uiso calc R 1 1 . .
    C C7 0.9478(4) 0.3304(2) 0.7807(2) 0.0185(8) Uani d . 1 1 . .
    H H7A 1.0028 0.3629 0.8104 0.022 Uiso calc R 1 1 . .
    H H7B 0.9958 0.3350 0.7334 0.022 Uiso calc R 1 1 . .
    C C8 0.7839(5) 0.3788(3) 0.7751(2) 0.0279(9) Uani d . 1 1 . .
    H H8A 0.7289 0.3469 0.7457 0.042 Uiso calc R 1 1 . .
    H H8B 0.7804 0.4439 0.7539 0.042 Uiso calc R 1 1 . .
    H H8C 0.7370 0.3767 0.8220 0.042 Uiso calc R 1 1 . .
    C C9 0.7838(4) -0.2093(2) 0.69915(19) 0.0175(8) Uani d . 1 1 . .
    H H9A 0.7515 -0.2380 0.6607 0.026 Uiso calc R 1 1 . .
    H H9B 0.7145 -0.2171 0.7394 0.026 Uiso calc R 1 1 . .
    H H9C 0.8863 -0.2393 0.7128 0.026 Uiso calc R 1 1 . .
    C C10 0.8884(4) -0.0971(3) 0.61358(19) 0.0191(8) Uani d . 1 1 . .
    H H10A 0.8793 -0.0313 0.5934 0.029 Uiso calc R 1 1 . .
    H H10B 0.8629 -0.1334 0.5781 0.029 Uiso calc R 1 1 . .
    H H10C 0.9924 -0.1203 0.6288 0.029 Uiso calc R 1 1 . .
    C C11 0.6223(4) -0.0583(3) 0.6572(2) 0.0174(8) Uani d . 1 1 . .
    H H11A 0.5613 -0.0578 0.7012 0.021 Uiso calc R 1 1 . .
    H H11B 0.6261 0.0074 0.6377 0.021 Uiso calc R 1 1 . .
    C C12 0.5419(4) -0.1008(3) 0.6057(2) 0.0200(8) Uani d . 1 1 . .
    H H12A 0.5230 -0.1634 0.6271 0.024 Uiso calc R 1 1 . .
    H H12B 0.6059 -0.1080 0.5631 0.024 Uiso calc R 1 1 . .
    C C13 0.3919(4) -0.0378(3) 0.5859(2) 0.0208(8) Uani d . 1 1 . .
    H H13A 0.3337 -0.0252 0.6293 0.025 Uiso calc R 1 1 . .
    H H13B 0.4124 0.0225 0.5606 0.025 Uiso calc R 1 1 . .
    C C14 0.2976(5) -0.0812(3) 0.5399(2) 0.0243(9) Uani d . 1 1 . .
    H H14A 0.3556 -0.0950 0.4974 0.036 Uiso calc R 1 1 . .
    H H14B 0.2047 -0.0376 0.5270 0.036 Uiso calc R 1 1 . .
    H H14C 0.2718 -0.1391 0.5659 0.036 Uiso calc R 1 1 . .
    C C15 0.5689(4) 0.5107(2) 0.47771(19) 0.0163(7) Uani d . 1 1 . .
    H H15A 0.5525 0.5777 0.4583 0.020 Uiso calc R 1 1 . .
    H H15B 0.6585 0.4985 0.5081 0.020 Uiso calc R 1 1 . .
    C C16 0.6160(5) 0.3507(2) 0.4452(2) 0.0209(8) Uani d . 1 1 . .
    H H16A 0.5171 0.3358 0.4618 0.031 Uiso calc R 1 1 . .
    H H16B 0.6870 0.3353 0.4841 0.031 Uiso calc R 1 1 . .
    H H16C 0.6538 0.3143 0.4074 0.031 Uiso calc R 1 1 . .
    C C17 0.4756(4) 0.4807(3) 0.3655(2) 0.0221(8) Uani d . 1 1 . .
    H H17A 0.4950 0.4414 0.3279 0.033 Uiso calc R 1 1 . .
    H H17B 0.4715 0.5462 0.3454 0.033 Uiso calc R 1 1 . .
    H H17C 0.3790 0.4722 0.3889 0.033 Uiso calc R 1 1 . .
    C C18 0.7507(4) 0.4745(2) 0.38445(19) 0.0162(7) Uani d . 1 1 . .
    H H18A 0.7461 0.5430 0.3758 0.019 Uiso calc R 1 1 . .
    H H18B 0.8322 0.4489 0.4184 0.019 Uiso calc R 1 1 . .
    C C19 0.7923(4) 0.4357(3) 0.3159(2) 0.0192(8) Uani d . 1 1 . .
    H H19A 0.7243 0.4705 0.2784 0.023 Uiso calc R 1 1 . .
    H H19B 0.7796 0.3694 0.3214 0.023 Uiso calc R 1 1 . .
    C C20 0.9559(4) 0.4442(3) 0.2953(2) 0.0204(8) Uani d . 1 1 . .
    H H20A 0.9733 0.5080 0.2993 0.025 Uiso calc R 1 1 . .
    H H20B 1.0244 0.3998 0.3280 0.025 Uiso calc R 1 1 . .
    C C21 0.9924(4) 0.4241(3) 0.2206(2) 0.0228(8) Uani d . 1 1 . .
    H H21A 0.9630 0.3644 0.2148 0.034 Uiso calc R 1 1 . .
    H H21B 1.1012 0.4211 0.2114 0.034 Uiso calc R 1 1 . .
    H H21C 0.9367 0.4740 0.1876 0.034 Uiso calc R 1 1 . .
    C C22 0.4764(4) 0.5500(2) 0.0076(2) 0.0156(7) Uani d . 1 1 . .
    H H22A 0.4210 0.5875 -0.0331 0.019 Uiso calc R 1 1 . .
    H H22B 0.4066 0.5502 0.0488 0.019 Uiso calc R 1 1 . .
    C C23 0.6971(4) 0.5408(3) 0.08372(19) 0.0181(8) Uani d . 1 1 . .
    H H23A 0.7482 0.4809 0.0710 0.027 Uiso calc R 1 1 . .
    H H23B 0.6280 0.5296 0.1236 0.027 Uiso calc R 1 1 . .
    H H23C 0.7725 0.5762 0.0967 0.027 Uiso calc R 1 1 . .
    C C24 0.7133(4) 0.6047(2) -0.04055(18) 0.0156(7) Uani d . 1 1 . .
    H H24A 0.8004 0.6312 -0.0285 0.023 Uiso calc R 1 1 . .
    H H24B 0.6593 0.6459 -0.0793 0.023 Uiso calc R 1 1 . .
    H H24C 0.7482 0.5431 -0.0548 0.023 Uiso calc R 1 1 . .
    C C25 0.5408(4) 0.6924(2) 0.0395(2) 0.0151(7) Uani d . 1 1 . .
    H H25A 0.4625 0.7208 0.0046 0.018 Uiso calc R 1 1 . .
    H H25B 0.4899 0.6851 0.0861 0.018 Uiso calc R 1 1 . .
    C C26 0.6520(4) 0.7591(2) 0.0406(2) 0.0165(7) Uani d . 1 1 . .
    H H26A 0.6981 0.7713 -0.0067 0.020 Uiso calc R 1 1 . .
    H H26B 0.7337 0.7308 0.0738 0.020 Uiso calc R 1 1 . .
    C C27 0.5707(4) 0.8507(2) 0.0629(2) 0.0188(8) Uani d . 1 1 . .
    H H27A 0.4772 0.8722 0.0356 0.023 Uiso calc R 1 1 . .
    H H27B 0.5418 0.8402 0.1132 0.023 Uiso calc R 1 1 . .
    C C28 0.6706(5) 0.9256(3) 0.0511(2) 0.0252(9) Uani d . 1 1 . .
    H H28A 0.7666 0.9025 0.0750 0.038 Uiso calc R 1 1 . .
    H H28B 0.6196 0.9815 0.0700 0.038 Uiso calc R 1 1 . .
    H H28C 0.6899 0.9411 0.0007 0.038 Uiso calc R 1 1 . .
loop_
    _atom_site_aniso_label
    _atom_site_aniso_U_11
    _atom_site_aniso_U_22
    _atom_site_aniso_U_33
    _atom_site_aniso_U_12
    _atom_site_aniso_U_13
    _atom_site_aniso_U_23
    Fe1 0.0126(3) 0.0130(3) 0.0124(3) -0.0023(2) -0.00025(19) -0.00008(19)
    Fe2 0.0127(3) 0.0154(3) 0.0127(3) -0.0016(2) 0.0003(2) -0.0004(2)
    Fe3 0.0150(3) 0.0164(3) 0.0131(3) -0.0016(2) -0.0023(2) -0.0022(2)
    Fe4 0.0144(3) 0.0163(3) 0.0140(3) -0.0004(2) -0.0028(2) -0.0017(2)
    Cl11 0.0180(4) 0.0168(4) 0.0158(4) -0.0018(3) 0.0012(3) 0.0031(3)
    Cl12 0.0327(5) 0.0193(5) 0.0226(5) -0.0097(4) -0.0018(4) -0.0052(4)
    Cl13 0.0160(4) 0.0217(5) 0.0165(4) -0.0051(4) -0.0029(3) 0.0035(3)
    Cl21 0.0215(5) 0.0217(5) 0.0241(5) -0.0072(4) 0.0016(4) -0.0061(4)
    Cl22 0.0212(5) 0.0275(5) 0.0185(5) -0.0010(4) -0.0054(4) 0.0037(4)
    Cl23 0.0203(5) 0.0228(5) 0.0214(5) 0.0015(4) -0.0013(4) -0.0085(4)
    Cl31 0.0525(7) 0.0274(5) 0.0234(5) -0.0223(5) 0.0107(5) -0.0081(4)
    Cl32 0.0323(5) 0.0296(5) 0.0205(5) -0.0148(4) 0.0066(4) -0.0063(4)
    Cl33 0.0237(5) 0.0360(6) 0.0277(5) 0.0124(4) -0.0075(4) -0.0092(4)
    Cl41 0.0198(5) 0.0324(5) 0.0235(5) -0.0017(4) 0.0040(4) 0.0024(4)
    Cl42 0.0256(5) 0.0182(5) 0.0261(5) -0.0043(4) 0.0040(4) -0.0018(4)
    Cl43 0.0345(5) 0.0234(5) 0.0195(5) -0.0073(4) -0.0038(4) -0.0065(4)
    O1 0.0159(12) 0.0206(13) 0.0156(13) -0.0024(11) 0.0021(10) -0.0003(10)
    O2 0.0223(14) 0.0336(16) 0.0210(15) 0.0040(12) -0.0064(12) -0.0073(12)
    N1 0.0129(15) 0.0187(16) 0.0145(15) -0.0030(12) -0.0024(12) -0.0019(12)
    N2 0.0155(15) 0.0138(15) 0.0140(15) -0.0018(12) 0.0007(12) -0.0022(12)
    N3 0.0174(15) 0.0152(15) 0.0144(15) -0.0022(12) -0.0016(12) -0.0044(12)
    N4 0.0135(14) 0.0113(14) 0.0136(15) -0.0036(12) -0.0012(12) -0.0036(11)
    C1 0.0233(19) 0.0197(19) 0.0140(18) -0.0053(16) -0.0023(15) -0.0055(14)
    C2 0.0173(18) 0.0162(18) 0.0112(17) -0.0021(14) -0.0023(14) -0.0019(14)
    C3 0.025(2) 0.0156(19) 0.025(2) -0.0057(16) -0.0121(17) 0.0044(15)
    C4 0.021(2) 0.038(2) 0.025(2) -0.0123(18) 0.0092(17) -0.0160(18)
    C5 0.025(2) 0.0128(18) 0.0194(19) -0.0013(15) -0.0032(16) -0.0010(14)
    C6 0.031(2) 0.0187(19) 0.0174(19) -0.0064(17) -0.0053(16) -0.0004(15)
    C7 0.023(2) 0.0151(18) 0.0187(19) -0.0057(15) 0.0000(15) -0.0041(15)
    C8 0.022(2) 0.026(2) 0.036(2) -0.0033(17) -0.0035(18) -0.0077(18)
    C9 0.0213(19) 0.0133(18) 0.0164(18) -0.0014(15) -0.0017(15) 0.0017(14)
    C10 0.0201(19) 0.024(2) 0.0127(18) -0.0037(16) 0.0031(15) -0.0037(15)
    C11 0.0164(18) 0.0153(18) 0.0192(19) 0.0007(15) -0.0037(15) -0.0011(14)
    C12 0.0200(19) 0.0200(19) 0.0201(19) -0.0017(16) -0.0025(15) -0.0041(15)
    C13 0.022(2) 0.021(2) 0.0184(19) -0.0044(16) -0.0028(16) 0.0000(15)
    C14 0.025(2) 0.027(2) 0.022(2) -0.0066(17) -0.0052(16) 0.0003(16)
    C15 0.0194(18) 0.0162(18) 0.0145(18) -0.0039(15) 0.0028(15) -0.0062(14)
    C16 0.028(2) 0.0114(18) 0.023(2) -0.0042(16) 0.0067(16) -0.0040(15)
    C17 0.0190(19) 0.031(2) 0.0173(19) -0.0036(16) -0.0055(15) -0.0062(16)
    C18 0.0154(17) 0.0160(18) 0.0170(18) -0.0030(14) 0.0008(14) -0.0016(14)
    C19 0.0195(19) 0.0199(19) 0.0190(19) -0.0032(15) 0.0006(15) -0.0055(15)
    C20 0.022(2) 0.0184(19) 0.020(2) -0.0013(16) 0.0011(16) -0.0040(15)
    C21 0.024(2) 0.021(2) 0.022(2) -0.0009(16) 0.0014(16) -0.0043(16)
    C22 0.0144(17) 0.0114(18) 0.0222(19) -0.0053(14) -0.0047(15) -0.0012(14)
    C23 0.0216(19) 0.0157(18) 0.0162(18) -0.0021(15) -0.0067(15) 0.0009(14)
    C24 0.0185(18) 0.0165(18) 0.0128(17) -0.0050(15) 0.0045(14) -0.0036(14)
    C25 0.0142(17) 0.0088(17) 0.0224(19) -0.0001(14) 0.0011(14) -0.0051(14)
    C26 0.0163(18) 0.0139(18) 0.0203(19) -0.0035(15) -0.0027(15) -0.0042(14)
    C27 0.0200(19) 0.0152(18) 0.022(2) -0.0053(15) 0.0016(15) -0.0046(15)
    C28 0.029(2) 0.0175(19) 0.032(2) -0.0095(17) -0.0013(18) -0.0070(17)
_geom_special_details
;
All s.u.'s (except the s.u. in the dihedral angle between two l.s. planes) are
estimated using the full covariance matrix. The cell s.u.'s are taken into
account individually in the estimation of s.u.'s in distances, angles and
torsion angles; correlations between s.u.'s in cell parameters are only used
when they are defined by crystal symmetry. An approximate (isotropic)
treatment of cell s.u.'s is used for estimating s.u.'s involving l.s. planes.
;
loop_
    _geom_bond_atom_site_label_1
    _geom_bond_atom_site_label_2
    _geom_bond_site_symmetry_2
    _geom_bond_distance
    _geom_bond_publ_flag
    Fe1 O1 . 1.776(3) yes
    Fe1 Cl12 . 2.2060(12) y
    Fe1 Cl13 . 2.2130(12) y
    Fe1 Cl11 . 2.2344(12) y
    Fe2 O1 . 1.773(3) yes
    Fe2 Cl21 . 2.2183(12) y
    Fe2 Cl22 . 2.2321(13) y
    Fe2 Cl23 . 2.2356(13) y
    Fe3 O2 . 1.756(3) yes
    Fe3 Cl33 . 2.2141(13) y
    Fe3 Cl31 . 2.2257(12) y
    Fe3 Cl32 . 2.2316(13) y
    Fe4 O2 . 1.765(3) yes
    Fe4 Cl42 . 2.2142(12) y
    Fe4 Cl43 . 2.2248(12) y
    Fe4 Cl41 . 2.2338(13) y
    N1 C4 . 1.492(5) ?
    N1 C3 . 1.504(4) ?
    N1 C1 . 1.508(4) ?
    N1 C5 . 1.538(5) ?
    N2 C10 . 1.498(5) ?
    N2 C9 . 1.508(5) ?
    N2 C2 . 1.511(4) ?
    N2 C11 . 1.525(4) ?
    N3 C17 . 1.505(5) ?
    N3 C16 . 1.509(5) ?
    N3 C15 . 1.511(4) ?
    N3 C18 . 1.531(5) ?
    N4 C24 . 1.500(5) ?
    N4 C23 . 1.505(4) ?
    N4 C22 . 1.514(4) ?
    N4 C25 . 1.531(4) ?
    C1 C2 . 1.522(5) ?
    C1 H1A . 0.9900 ?
    C1 H1B . 0.9900 ?
    C2 H2A . 0.9900 ?
    C2 H2B . 0.9900 ?
    C3 H3A . 0.9800 ?
    C3 H3B . 0.9800 ?
    C3 H3C . 0.9800 ?
    C4 H4A . 0.9800 ?
    C4 H4B . 0.9800 ?
    C4 H4C . 0.9800 ?
    C5 C6 . 1.518(5) ?
    C5 H5A . 0.9900 ?
    C5 H5B . 0.9900 ?
    C6 C7 . 1.537(5) ?
    C6 H6A . 0.9900 ?
    C6 H6B . 0.9900 ?
    C7 C8 . 1.524(5) ?
    C7 H7A . 0.9900 ?
    C7 H7B . 0.9900 ?
    C8 H8A . 0.9800 ?
    C8 H8B . 0.9800 ?
    C8 H8C . 0.9800 ?
    C9 H9A . 0.9800 ?
    C9 H9B . 0.9800 ?
    C9 H9C . 0.9800 ?
    C10 H10A . 0.9800 ?
    C10 H10B . 0.9800 ?
    C10 H10C . 0.9800 ?
    C11 C12 . 1.511(5) ?
    C11 H11A . 0.9900 ?
    C11 H11B . 0.9900 ?
    C12 C13 . 1.529(5) ?
    C12 H12A . 0.9900 ?
    C12 H12B . 0.9900 ?
    C13 C14 . 1.520(5) ?
    C13 H13A . 0.9900 ?
    C13 H13B . 0.9900 ?
    C14 H14A . 0.9800 ?
    C14 H14B . 0.9800 ?
    C14 H14C . 0.9800 ?
    C15 C15 2_666 1.528(7) ?
    C15 H15A . 0.9900 ?
    C15 H15B . 0.9900 ?
    C16 H16A . 0.9800 ?
    C16 H16B . 0.9800 ?
    C16 H16C . 0.9800 ?
    C17 H17A . 0.9800 ?
    C17 H17B . 0.9800 ?
    C17 H17C . 0.9800 ?
    C18 C19 . 1.520(5) ?
    C18 H18A . 0.9900 ?
    C18 H18B . 0.9900 ?
    C19 C20 . 1.527(5) ?
    C19 H19A . 0.9900 ?
    C19 H19B . 0.9900 ?
    C20 C21 . 1.520(5) ?
    C20 H20A . 0.9900 ?
    C20 H20B . 0.9900 ?
    C21 H21A . 0.9800 ?
    C21 H21B . 0.9800 ?
    C21 H21C . 0.9800 ?
    C22 C22 2_665 1.527(7) ?
    C22 H22A . 0.9900 ?
    C22 H22B . 0.9900 ?
    C23 H23A . 0.9800 ?
    C23 H23B . 0.9800 ?
    C23 H23C . 0.9800 ?
    C24 H24A . 0.9800 ?
    C24 H24B . 0.9800 ?
    C24 H24C . 0.9800 ?
    C25 C26 . 1.514(5) ?
    C25 H25A . 0.9900 ?
    C25 H25B . 0.9900 ?
    C26 C27 . 1.529(5) ?
    C26 H26A . 0.9900 ?
    C26 H26B . 0.9900 ?
    C27 C28 . 1.519(5) ?
    C27 H27A . 0.9900 ?
    C27 H27B . 0.9900 ?
    C28 H28A . 0.9800 ?
    C28 H28B . 0.9800 ?
    C28 H28C . 0.9800 ?
loop_
    _geom_angle_atom_site_label_1
    _geom_angle_atom_site_label_2
    _geom_angle_atom_site_label_3
    _geom_angle_site_symmetry_1
    _geom_angle_site_symmetry_3
    _geom_angle
    _geom_angle_publ_flag
    O1 Fe1 Cl12 . . 110.70(9) ?
    O1 Fe1 Cl13 . . 108.20(9) ?
    Cl12 Fe1 Cl13 . . 110.14(5) ?
    O1 Fe1 Cl11 . . 108.96(9) ?
    Cl12 Fe1 Cl11 . . 109.78(4) ?
    Cl13 Fe1 Cl11 . . 109.00(5) ?
    O1 Fe2 Cl21 . . 108.21(9) ?
    O1 Fe2 Cl22 . . 113.20(9) ?
    Cl21 Fe2 Cl22 . . 109.79(5) ?
    O1 Fe2 Cl23 . . 107.89(9) ?
    Cl21 Fe2 Cl23 . . 109.02(4) ?
    Cl22 Fe2 Cl23 . . 108.65(5) ?
    O2 Fe3 Cl33 . . 108.14(10) ?
    O2 Fe3 Cl31 . . 110.99(11) ?
    Cl33 Fe3 Cl31 . . 110.46(5) ?
    O2 Fe3 Cl32 . . 109.89(10) ?
    Cl33 Fe3 Cl32 . . 109.28(5) ?
    Cl31 Fe3 Cl32 . . 108.07(5) ?
    O2 Fe4 Cl42 . . 111.31(11) ?
    O2 Fe4 Cl43 . . 110.40(10) ?
    Cl42 Fe4 Cl43 . . 108.37(4) ?
    O2 Fe4 Cl41 . . 109.30(10) ?
    Cl42 Fe4 Cl41 . . 109.55(5) ?
    Cl43 Fe4 Cl41 . . 107.84(5) ?
    Fe2 O1 Fe1 . . 142.68(16) yes
    Fe3 O2 Fe4 . . 160.84(18) yes
    C4 N1 C3 . . 109.8(3) ?
    C4 N1 C1 . . 110.7(3) ?
    C3 N1 C1 . . 111.6(3) ?
    C4 N1 C5 . . 109.6(3) ?
    C3 N1 C5 . . 110.1(3) ?
    C1 N1 C5 . . 105.0(3) ?
    C10 N2 C9 . . 108.2(3) ?
    C10 N2 C2 . . 110.9(3) ?
    C9 N2 C2 . . 105.9(3) ?
    C10 N2 C11 . . 111.7(3) ?
    C9 N2 C11 . . 110.1(3) ?
    C2 N2 C11 . . 109.9(3) ?
    C17 N3 C16 . . 110.0(3) ?
    C17 N3 C15 . . 110.0(3) ?
    C16 N3 C15 . . 110.5(3) ?
    C17 N3 C18 . . 110.7(3) ?
    C16 N3 C18 . . 109.4(3) ?
    C15 N3 C18 . . 106.1(3) ?
    C24 N4 C23 . . 109.2(3) ?
    C24 N4 C22 . . 111.8(3) ?
    C23 N4 C22 . . 110.9(3) ?
    C24 N4 C25 . . 109.6(3) ?
    C23 N4 C25 . . 109.7(3) ?
    C22 N4 C25 . . 105.7(3) ?
    N1 C1 C2 . . 112.5(3) ?
    N1 C1 H1A . . 109.1 ?
    C2 C1 H1A . . 109.1 ?
    N1 C1 H1B . . 109.1 ?
    C2 C1 H1B . . 109.1 ?
    H1A C1 H1B . . 107.8 ?
    N2 C2 C1 . . 113.6(3) ?
    N2 C2 H2A . . 108.8 ?
    C1 C2 H2A . . 108.8 ?
    N2 C2 H2B . . 108.8 ?
    C1 C2 H2B . . 108.8 ?
    H2A C2 H2B . . 107.7 ?
    N1 C3 H3A . . 109.5 ?
    N1 C3 H3B . . 109.5 ?
    H3A C3 H3B . . 109.5 ?
    N1 C3 H3C . . 109.5 ?
    H3A C3 H3C . . 109.5 ?
    H3B C3 H3C . . 109.5 ?
    N1 C4 H4A . . 109.5 ?
    N1 C4 H4B . . 109.5 ?
    H4A C4 H4B . . 109.5 ?
    N1 C4 H4C . . 109.5 ?
    H4A C4 H4C . . 109.5 ?
    H4B C4 H4C . . 109.5 ?
    C6 C5 N1 . . 115.5(3) ?
    C6 C5 H5A . . 108.4 ?
    N1 C5 H5A . . 108.4 ?
    C6 C5 H5B . . 108.4 ?
    N1 C5 H5B . . 108.4 ?
    H5A C5 H5B . . 107.5 ?
    C5 C6 C7 . . 109.0(3) ?
    C5 C6 H6A . . 109.9 ?
    C7 C6 H6A . . 109.9 ?
    C5 C6 H6B . . 109.9 ?
    C7 C6 H6B . . 109.9 ?
    H6A C6 H6B . . 108.3 ?
    C8 C7 C6 . . 112.3(3) ?
    C8 C7 H7A . . 109.2 ?
    C6 C7 H7A . . 109.2 ?
    C8 C7 H7B . . 109.2 ?
    C6 C7 H7B . . 109.2 ?
    H7A C7 H7B . . 107.9 ?
    C7 C8 H8A . . 109.5 ?
    C7 C8 H8B . . 109.5 ?
    H8A C8 H8B . . 109.5 ?
    C7 C8 H8C . . 109.5 ?
    H8A C8 H8C . . 109.5 ?
    H8B C8 H8C . . 109.5 ?
    N2 C9 H9A . . 109.5 ?
    N2 C9 H9B . . 109.5 ?
    H9A C9 H9B . . 109.5 ?
    N2 C9 H9C . . 109.5 ?
    H9A C9 H9C . . 109.5 ?
    H9B C9 H9C . . 109.5 ?
    N2 C10 H10A . . 109.5 ?
    N2 C10 H10B . . 109.5 ?
    H10A C10 H10B . . 109.5 ?
    N2 C10 H10C . . 109.5 ?
    H10A C10 H10C . . 109.5 ?
    H10B C10 H10C . . 109.5 ?
    C12 C11 N2 . . 115.8(3) ?
    C12 C11 H11A . . 108.3 ?
    N2 C11 H11A . . 108.3 ?
    C12 C11 H11B . . 108.3 ?
    N2 C11 H11B . . 108.3 ?
    H11A C11 H11B . . 107.4 ?
    C11 C12 C13 . . 109.4(3) ?
    C11 C12 H12A . . 109.8 ?
    C13 C12 H12A . . 109.8 ?
    C11 C12 H12B . . 109.8 ?
    C13 C12 H12B . . 109.8 ?
    H12A C12 H12B . . 108.2 ?
    C14 C13 C12 . . 112.2(3) ?
    C14 C13 H13A . . 109.2 ?
    C12 C13 H13A . . 109.2 ?
    C14 C13 H13B . . 109.2 ?
    C12 C13 H13B . . 109.2 ?
    H13A C13 H13B . . 107.9 ?
    C13 C14 H14A . . 109.5 ?
    C13 C14 H14B . . 109.5 ?
    H14A C14 H14B . . 109.5 ?
    C13 C14 H14C . . 109.5 ?
    H14A C14 H14C . . 109.5 ?
    H14B C14 H14C . . 109.5 ?
    N3 C15 C15 . 2_666 112.9(4) ?
    N3 C15 H15A . . 109.0 ?
    C15 C15 H15A 2_666 . 109.0 ?
    N3 C15 H15B . . 109.0 ?
    C15 C15 H15B 2_666 . 109.0 ?
    H15A C15 H15B . . 107.8 ?
    N3 C16 H16A . . 109.5 ?
    N3 C16 H16B . . 109.5 ?
    H16A C16 H16B . . 109.5 ?
    N3 C16 H16C . . 109.5 ?
    H16A C16 H16C . . 109.5 ?
    H16B C16 H16C . . 109.5 ?
    N3 C17 H17A . . 109.5 ?
    N3 C17 H17B . . 109.5 ?
    H17A C17 H17B . . 109.5 ?
    N3 C17 H17C . . 109.5 ?
    H17A C17 H17C . . 109.5 ?
    H17B C17 H17C . . 109.5 ?
    C19 C18 N3 . . 114.9(3) ?
    C19 C18 H18A . . 108.5 ?
    N3 C18 H18A . . 108.5 ?
    C19 C18 H18B . . 108.5 ?
    N3 C18 H18B . . 108.5 ?
    H18A C18 H18B . . 107.5 ?
    C18 C19 C20 . . 110.0(3) ?
    C18 C19 H19A . . 109.7 ?
    C20 C19 H19A . . 109.7 ?
    C18 C19 H19B . . 109.7 ?
    C20 C19 H19B . . 109.7 ?
    H19A C19 H19B . . 108.2 ?
    C21 C20 C19 . . 111.5(3) ?
    C21 C20 H20A . . 109.3 ?
    C19 C20 H20A . . 109.3 ?
    C21 C20 H20B . . 109.3 ?
    C19 C20 H20B . . 109.3 ?
    H20A C20 H20B . . 108.0 ?
    C20 C21 H21A . . 109.5 ?
    C20 C21 H21B . . 109.5 ?
    H21A C21 H21B . . 109.5 ?
    C20 C21 H21C . . 109.5 ?
    H21A C21 H21C . . 109.5 ?
    H21B C21 H21C . . 109.5 ?
    N4 C22 C22 . 2_665 112.9(4) ?
    N4 C22 H22A . . 109.0 ?
    C22 C22 H22A 2_665 . 109.0 ?
    N4 C22 H22B . . 109.0 ?
    C22 C22 H22B 2_665 . 109.0 ?
    H22A C22 H22B . . 107.8 ?
    N4 C23 H23A . . 109.5 ?
    N4 C23 H23B . . 109.5 ?
    H23A C23 H23B . . 109.5 ?
    N4 C23 H23C . . 109.5 ?
    H23A C23 H23C . . 109.5 ?
    H23B C23 H23C . . 109.5 ?
    N4 C24 H24A . . 109.5 ?
    N4 C24 H24B . . 109.5 ?
    H24A C24 H24B . . 109.5 ?
    N4 C24 H24C . . 109.5 ?
    H24A C24 H24C . . 109.5 ?
    H24B C24 H24C . . 109.5 ?
    C26 C25 N4 . . 115.3(3) ?
    C26 C25 H25A . . 108.4 ?
    N4 C25 H25A . . 108.4 ?
    C26 C25 H25B . . 108.4 ?
    N4 C25 H25B . . 108.4 ?
    H25A C25 H25B . . 107.5 ?
    C25 C26 C27 . . 109.9(3) ?
    C25 C26 H26A . . 109.7 ?
    C27 C26 H26A . . 109.7 ?
    C25 C26 H26B . . 109.7 ?
    C27 C26 H26B . . 109.7 ?
    H26A C26 H26B . . 108.2 ?
    C28 C27 C26 . . 111.3(3) ?
    C28 C27 H27A . . 109.4 ?
    C26 C27 H27A . . 109.4 ?
    C28 C27 H27B . . 109.4 ?
    C26 C27 H27B . . 109.4 ?
    H27A C27 H27B . . 108.0 ?
    C27 C28 H28A . . 109.5 ?
    C27 C28 H28B . . 109.5 ?
    H28A C28 H28B . . 109.5 ?
    C27 C28 H28C . . 109.5 ?
    H28A C28 H28C . . 109.5 ?
    H28B C28 H28C . . 109.5 ?
loop_
    _geom_torsion_atom_site_label_1
    _geom_torsion_atom_site_label_2
    _geom_torsion_atom_site_label_3
    _geom_torsion_atom_site_label_4
    _geom_torsion_site_symmetry_1
    _geom_torsion_site_symmetry_2
    _geom_torsion_site_symmetry_3
    _geom_torsion_site_symmetry_4
    _geom_torsion
    _geom_torsion_publ_flag
    Cl21 Fe2 O1 Fe1 . . . . 73.9(3) ?
    Cl22 Fe2 O1 Fe1 . . . . -48.0(3) ?
    Cl23 Fe2 O1 Fe1 . . . . -168.3(2) ?
    Cl12 Fe1 O1 Fe2 . . . . -61.2(3) ?
    Cl13 Fe1 O1 Fe2 . . . . 59.5(3) ?
    Cl11 Fe1 O1 Fe2 . . . . 177.9(2) ?
    Cl33 Fe3 O2 Fe4 . . . . 177.5(6) ?
    Cl31 Fe3 O2 Fe4 . . . . 56.2(6) ?
    Cl32 Fe3 O2 Fe4 . . . . -63.3(6) ?
    Cl42 Fe4 O2 Fe3 . . . . -68.8(6) ?
    Cl43 Fe4 O2 Fe3 . . . . 170.8(5) ?
    Cl41 Fe4 O2 Fe3 . . . . 52.4(6) ?
    C4 N1 C1 C2 . . . . -65.9(4) ?
    C3 N1 C1 C2 . . . . 56.7(4) ?
    C5 N1 C1 C2 . . . . 176.0(3) ?
    C10 N2 C2 C1 . . . . 54.7(4) ?
    C9 N2 C2 C1 . . . . 171.8(3) ?
    C11 N2 C2 C1 . . . . -69.4(4) ?
    N1 C1 C2 N2 . . . . 166.2(3) ?
    C4 N1 C5 C6 . . . . 67.1(4) ?
    C3 N1 C5 C6 . . . . -53.8(4) ?
    C1 N1 C5 C6 . . . . -174.0(3) ?
    N1 C5 C6 C7 . . . . -162.3(3) ?
    C5 C6 C7 C8 . . . . 76.4(4) ?
    C10 N2 C11 C12 . . . . 67.2(4) ?
    C9 N2 C11 C12 . . . . -53.0(4) ?
    C2 N2 C11 C12 . . . . -169.2(3) ?
    N2 C11 C12 C13 . . . . -172.8(3) ?
    C11 C12 C13 C14 . . . . -174.2(3) ?
    C17 N3 C15 C15 . . . 2_666 66.8(5) ?
    C16 N3 C15 C15 . . . 2_666 -54.9(5) ?
    C18 N3 C15 C15 . . . 2_666 -173.4(4) ?
    C17 N3 C18 C19 . . . . -51.5(4) ?
    C16 N3 C18 C19 . . . . 69.9(4) ?
    C15 N3 C18 C19 . . . . -170.9(3) ?
    N3 C18 C19 C20 . . . . -168.9(3) ?
    C18 C19 C20 C21 . . . . -168.8(3) ?
    C24 N4 C22 C22 . . . 2_665 63.4(5) ?
    C23 N4 C22 C22 . . . 2_665 -58.7(5) ?
    C25 N4 C22 C22 . . . 2_665 -177.4(4) ?
    C24 N4 C25 C26 . . . . -46.7(4) ?
    C23 N4 C25 C26 . . . . 73.1(4) ?
    C22 N4 C25 C26 . . . . -167.3(3) ?
    N4 C25 C26 C27 . . . . -176.6(3) ?
    C25 C26 C27 C28 . . . . -169.0(3) ?
loop_
    _geom_hbond_atom_site_label_D
    _geom_hbond_atom_site_label_H
    _geom_hbond_atom_site_label_A
    _geom_hbond_site_symmetry_A
    _geom_hbond_distance_DH
    _geom_hbond_distance_HA
    _geom_hbond_distance_DA
    _geom_hbond_angle_DHA
    C2 H2A Cl13 1_645 0.99 2.80 3.336(3) 114
    C2 H2A Cl22 1_645 0.99 2.76 3.656(4) 150
    C3 H3B Cl42 1_655 0.98 2.82 3.688(4) 148
    C3 H3C Cl13 1_645 0.98 2.77 3.746(4) 176
    C9 H9A Cl32 2_656 0.98 2.79 3.708(4) 155
    C15 H15B Cl33 1_655 0.99 2.69 3.623(4) 157
    C16 H16A Cl32 . 0.98 2.80 3.738(5) 160
    C17 H17A Cl23 2_666 0.98 2.69 3.627(4) 161
    C22 H22A O1 1_554 0.99 2.39 3.336(4) 161
    C24 H24C Cl11 2_666 0.98 2.78 3.677(3) 152
    C26 H26A Cl13 1_654 0.99 2.76 3.713(4) 162
data_global
_journal_date_recd_electronic     2012-04-27
_journal_date_accepted     2012-05-03
_journal_name_full     'Acta Crystallographica, Section E'
_journal_year     2012
_journal_volume     68
_journal_issue      6
_journal_page_first     m748
_journal_page_last     m748
_journal_paper_category     QM
_journal_paper_doi     10.1107/S1600536812019964
_journal_coeditor_code     HB6765
_publ_contact_author_name     'Raija Oilunkaniemi '
_publ_contact_author_address
;
Department of Chemistry
PO Box 3000
FI-90014 University of Oulu
Finland
;
_publ_contact_author_email     raija.oilunkaniemi@oulu.fi
_publ_contact_author_fax     '358 8 5531608'
_publ_contact_author_phone     '358 8 5531686'
_publ_section_title
;\
<i>N</i>,<i>N</i>'-Dibutyl-<i>N</i>,<i>N</i>,<i>N</i>',<i>N</i>'-\
tetramethylethane-1,2-diaminium \m-oxido-bis[trichloridoferrate(III)]
;
loop_
    _publ_author_name
    _publ_author_address
    'N\"arhi, Sari M.'
;
Department of Chemistry
PO Box 3000
FI-90014 University of Oulu
Finland
;
    'Kostamo, Jatta'
;
Department of Chemistry
PO Box 3000
FI-90014 University of Oulu
Finland
;
    'Asikkala, Janne'
;
Department of Chemistry
PO Box 3000
FI-90014 University of Oulu
Finland
;
    'Oilunkaniemi, Raija'
;
Department of Chemistry
PO Box 3000
FI-90014 University of Oulu
Finland
;
    'Laitinen, Risto S.'
;
Department of Chemistry
PO Box 3000
FI-90014 University of Oulu
Finland
;
