# Supplementary material for: N,N′-Dibutyl-N,N,N′,N′-tetra­methyl­ethane-1,2-diaminium μ-oxido-bis­[trichloridoferrate(III)]
Source: Acta Crystallogr Sect E Struct Rep Online. 2012 May 12;68(Pt 6):m748. doi: 10.1107/S1600536812019964 (PMC3379087; doi:10.1107/S1600536812019964)
Supplement: Supplementary file 2 [file e-68-0m748-Isup2.hkl]

#
# h,k,l, Fc-squared, Fo-squared, sigma(Fo-squared) and status flag
#
data_I
_shelx_title ' fe in P-1'
_shelx_refln_list_code          4
_shelx_F_calc_maximum      295.25
_exptl_crystal_F_000      1176.00
_reflns_d_resolution_high  0.8409
 
loop_
 _symmetry_equiv_pos_as_xyz
 'x, y, z'
 '-x, -y, -z'
 
_cell_length_a     8.9803
_cell_length_b    14.6894
_cell_length_c    19.2489
_cell_angle_alpha  81.753
_cell_angle_beta   87.659
_cell_angle_gamma  80.322
 
_shelx_F_squared_multiplier     1.000
 
loop_
 _refln_index_h
 _refln_index_k
 _refln_index_l
 _refln_F_squared_calc
 _refln_F_squared_meas
 _refln_F_squared_sigma
 _refln_observed_status
   1   0   0       14.52       -5.70      5.70 o
   2   0   0     6282.35     5834.99    534.07 o
   3   0   0      186.69      216.72     23.08 o
   4   0   0    15467.59    15484.90   1463.03 o
   5   0   0      203.65      200.05     17.46 o
   6   0   0     5050.26     4884.09    223.56 o
   7   0   0    10771.69    10337.86    242.02 o
   8   0   0     8602.91     8501.36    387.39 o
   9   0   0      967.34      903.64     50.91 o
  10   0   0     2070.88     1937.13    155.52 o
 -10   1   0     2345.68     2305.51    383.62 o
  -9   1   0      115.58       94.43     16.09 o
  -8   1   0      472.98      470.13     24.21 o
  -7   1   0     3782.57     3825.40    161.54 o
  -6   1   0     5486.82     5127.94    150.89 o
  -5   1   0       35.48       47.06      9.38 o
  -4   1   0     1494.24     1613.30     73.38 o
  -3   1   0      109.19      140.73     10.44 o
  -2   1   0    10466.40    11233.18    373.32 o
  -1   1   0     1372.42      700.63    110.51 o
   1   1   0      288.62       -7.44      7.44 o
   2   1   0     2395.76     1948.30    394.51 o
   3   1   0      402.66      367.23     31.24 o
   4   1   0      328.94      395.64     25.65 o
   5   1   0      412.48      475.69     45.80 o
   6   1   0      365.18      406.95     18.83 o
   7   1   0      448.53      440.50     22.10 o
   8   1   0     6081.26     6015.76    194.73 o
   9   1   0        6.46        6.42     19.56 o
  10   1   0      344.41      289.01     25.04 o
 -10   2   0      917.68      814.37    227.57 o
  -9   2   0      630.77      558.89     49.79 o
  -8   2   0     3182.13     3527.11    191.65 o
  -7   2   0     5684.12     5731.87    134.07 o
  -6   2   0     7953.69     7235.40    293.81 o
  -5   2   0       10.30        4.38     12.76 o
  -4   2   0    23890.73    25712.60   1593.29 o
  -3   2   0     1527.84     1582.36     63.46 o
  -2   2   0        4.83        6.66      8.77 o
  -1   2   0     1169.19      922.22     97.29 o
   0   2   0    40647.21     1919.82   9688.05 o
   1   2   0     1203.15      809.09    123.80 o
   2   2   0      363.02      408.15     25.27 o
   3   2   0     4559.35     4118.58    246.62 o
   4   2   0     2810.53     2467.78    116.60 o
   5   2   0        2.71       47.73     48.59 o
   6   2   0     1692.35     1528.32     81.45 o
   7   2   0     6203.01     5679.50    292.13 o
   8   2   0      559.94      526.01     26.48 o
   9   2   0      126.59      152.24     24.12 o
  10   2   0      398.50      336.57     27.61 o
 -10   3   0      304.33      282.21     66.23 o
  -9   3   0      547.16      463.44     52.33 o
  -8   3   0       34.75       36.84     17.80 o
  -7   3   0        9.72        1.44      9.40 o
  -6   3   0      915.55      972.88     43.42 o
  -5   3   0      495.47      501.91     21.66 o
  -4   3   0     7725.70     7460.95    117.04 o
  -3   3   0      234.79      348.28     17.13 o
  -2   3   0    21509.61    22143.99    902.39 o
  -1   3   0      232.22      255.10     35.91 o
   0   3   0      385.01      402.78     21.18 o
   1   3   0     2362.62     2054.39    164.48 o
   2   3   0    12159.32    10949.72    189.28 o
   3   3   0      145.14      150.59     11.30 o
   4   3   0       55.51       94.45     40.13 o
   5   3   0       15.32      104.22    150.00 o
   6   3   0      584.80      662.34     30.27 o
   7   3   0     1891.93     1934.86    106.64 o
   8   3   0     1941.49     1958.36    118.17 o
   9   3   0     1290.01     1250.03     93.68 o
  10   3   0       12.53       67.05     63.73 o
  -9   4   0        3.33       18.36     84.50 o
  -8   4   0      104.61      108.18     14.69 o
  -7   4   0      493.27      564.48     50.35 o
  -6   4   0      136.66      140.32     13.32 o
  -5   4   0     1458.47     1597.50     54.61 o
  -4   4   0    18258.46    19570.88    588.86 o
  -3   4   0     6151.55     4218.35    385.28 o
  -2   4   0       52.72       56.31    116.54 o
   0   4   0      507.13      412.52     23.81 o
   1   4   0     9687.56    10515.57    203.40 o
   2   4   0     3434.96     3416.73    211.74 o
   3   4   0     2098.96     2101.10    126.40 o
   4   4   0     4927.10     4593.19    320.12 o
   5   4   0       72.40       73.31     61.48 o
   6   4   0    11380.49     9574.40    157.71 o
   7   4   0      133.01      252.13     80.26 o
   8   4   0     4039.63     4055.63    185.79 o
   9   4   0      231.19      221.68     52.67 o
  10   4   0        8.21       31.27     18.65 o
  -9   5   0      270.51      304.35     35.33 o
  -8   5   0      149.60      131.89     29.24 o
  -7   5   0        2.66      -12.77     12.77 o
  -6   5   0       61.81       81.44     12.35 o
  -5   5   0        4.56        8.63     19.69 o
  -4   5   0     3404.06     3238.86    203.07 o
  -3   5   0      278.72      191.84     20.96 o
  -2   5   0     7934.81     8166.92    543.34 o
  -1   5   0      204.89      263.92     12.12 o
   0   5   0      511.78      502.39     25.20 o
   1   5   0     1017.90      982.13     26.62 o
   2   5   0        6.54        8.98      8.34 o
   3   5   0     1805.83     1856.20     88.82 o
   4   5   0     3349.12     3075.66    146.31 o
   5   5   0     1605.89     1552.43     80.15 o
   6   5   0     1018.09      982.35    107.51 o
   7   5   0       49.01      199.95    101.02 o
   8   5   0      349.03      361.24     27.40 o
   9   5   0      534.30      504.34     57.16 o
  10   5   0      943.33      885.77    239.03 o
  -9   6   0      851.22      813.57     84.67 o
  -8   6   0       68.41       59.28     33.57 o
  -7   6   0     1382.95     1435.08    151.21 o
  -6   6   0      163.38      175.64     18.97 o
  -5   6   0      119.42      120.04     10.03 o
  -4   6   0    14742.70    14170.92    791.46 o
  -3   6   0     4871.37     4142.95    170.29 o
  -2   6   0      622.84      546.13     15.00 o
  -1   6   0      541.20      574.55     43.90 o
   0   6   0    16295.34    17980.93   1002.62 o
   1   6   0     1117.50     1077.84     24.39 o
   2   6   0     7907.59     7835.66    235.93 o
   3   6   0      294.41      313.22     31.31 o
   4   6   0    27264.62    22728.99    534.55 o
   5   6   0     6057.25     5391.03    293.93 o
   6   6   0     1893.11     1774.21    168.38 o
   7   6   0        3.71       -2.38     18.41 o
   8   6   0     5074.33     5234.22    419.61 o
   9   6   0     3482.15     3593.69     89.88 o
  10   6   0      192.14      267.99    107.89 o
  -8   7   0       37.59      -35.72     35.72 o
  -7   7   0       72.53      128.31     32.07 o
  -6   7   0       23.29       25.36     17.46 o
  -5   7   0     1658.51     1530.07    291.58 o
  -4   7   0     3408.37     3007.47    621.46 o
  -3   7   0      355.61      437.27     37.04 o
  -2   7   0     6272.63     6520.06    159.08 o
  -1   7   0     5431.78     4912.00    125.90 o
   0   7   0     1717.75     1750.58     35.39 o
   1   7   0     1573.33     1601.69     33.36 o
   2   7   0       47.79       68.11     21.02 o
   3   7   0     8125.18     7522.20    320.40 o
   4   7   0     4190.92     3249.03    153.81 o
   5   7   0       72.37       60.25     26.29 o
   6   7   0     2536.81     2197.73    117.44 o
   7   7   0     4325.08     3996.48    207.60 o
   8   7   0       12.25       30.10     65.22 o
   9   7   0      338.80      283.03     53.63 o
  10   7   0      101.89       31.69     29.84 o
  -8   8   0     3637.83     3604.26    695.40 o
  -7   8   0        3.64       55.93     36.54 o
  -6   8   0      329.23      358.20     42.77 o
  -5   8   0      433.66      441.47     32.05 o
  -4   8   0     6255.30     5813.64    145.09 o
  -3   8   0      102.85      100.99      7.59 o
  -2   8   0     7936.23     7968.18    156.54 o
  -1   8   0     2254.24     2170.60     88.13 o
   0   8   0     9193.87     8999.67    155.76 o
   1   8   0      499.91      520.55     25.27 o
   2   8   0      816.86      812.95     26.03 o
   3   8   0       95.99       84.23     26.57 o
   4   8   0     6413.31     5657.48    344.64 o
   5   8   0    11260.84    10735.92    596.20 o
   6   8   0      640.51      800.52    158.94 o
   7   8   0      117.65      111.95     45.69 o
   8   8   0      202.16      278.64     24.04 o
   9   8   0      612.77      698.39     85.83 o
  10   8   0       32.09       67.09     33.79 o
  -8   9   0      307.85      339.56     92.28 o
  -7   9   0     1176.68     1012.35     46.87 o
  -6   9   0       86.31       63.05     15.08 o
  -5   9   0     8318.50     8193.81    709.75 o
  -4   9   0     3110.61     3078.08     65.98 o
  -3   9   0     1080.85     1223.67     70.99 o
  -2   9   0     2380.93     2202.44     86.44 o
  -1   9   0     9576.65     9871.75    245.91 o
   0   9   0      915.16     1061.36     28.34 o
   1   9   0      569.25      612.27     18.84 o
   2   9   0       92.16       63.08      9.65 o
   3   9   0    12298.20    11250.83    395.21 o
   4   9   0     1048.43     1055.77     58.09 o
   5   9   0      261.95      273.70     23.98 o
   6   9   0      609.10      542.67     79.51 o
   7   9   0     4225.27     4291.13     84.88 o
   8   9   0       60.41       44.88     52.19 o
   9   9   0      381.01      337.21     52.91 o
  -7  10   0      554.00      500.66     47.82 o
  -6  10   0      240.36      185.36     13.41 o
  -5  10   0      435.43      445.40     84.65 o
  -4  10   0     2771.31     2723.70    227.03 o
  -3  10   0     2711.90     2581.03    207.98 o
  -2  10   0     3405.86     3309.49     87.30 o
  -1  10   0     3209.74     3264.08    123.08 o
   0  10   0     3159.29     3289.28    128.19 o
   1  10   0        0.25        0.49     10.27 o
   2  10   0     1672.17     1801.89     46.59 o
   3  10   0        2.08      -19.21     29.73 o
   4  10   0      466.99      492.74     19.64 o
   5  10   0      433.22      392.25     19.87 o
   6  10   0     6904.99     7009.15    454.83 o
   7  10   0     1961.69     1925.53     75.18 o
   8  10   0      260.02      294.21     33.80 o
   9  10   0      908.21      826.94     80.29 o
  -7  11   0      695.92      627.89     57.02 o
  -6  11   0      720.38      600.64    115.59 o
  -5  11   0      320.09      490.38     95.79 o
  -4  11   0     2050.67     2105.07    344.74 o
  -3  11   0     1569.49     1522.45     54.95 o
  -2  11   0        5.90       -4.63     11.49 o
  -1  11   0     1705.82     1756.25    169.53 o
   0  11   0      409.27      412.65     21.25 o
   1  11   0       37.61       50.79     13.83 o
   2  11   0     2289.19     2273.46     51.14 o
   3  11   0     3801.68     3972.68    117.98 o
   4  11   0       28.68       13.73     16.66 o
   5  11   0     4090.00     4433.99     94.46 o
   6  11   0       36.19      142.90     72.95 o
   7  11   0        4.84       26.92     23.14 o
   8  11   0      122.18      149.26     32.44 o
   9  11   0      879.60     1035.34     63.77 o
  -6  12   0       34.27       84.50     39.66 o
  -5  12   0     1257.36     1234.80     92.58 o
  -4  12   0      946.21      880.03     84.28 o
  -3  12   0     2705.86     2369.87    156.56 o
  -2  12   0      212.65      197.48     11.41 o
  -1  12   0     3790.09     3418.28     96.05 o
   0  12   0      395.70      401.75     15.76 o
   1  12   0        2.11       18.04     13.90 o
   2  12   0     1650.61     1790.67     66.00 o
   3  12   0     3533.61     3385.36    161.00 o
   4  12   0     3005.73     3043.72    117.87 o
   5  12   0     2049.93     2031.20     89.66 o
   6  12   0     2824.69     2986.37    128.69 o
   7  12   0      116.03      123.82     54.38 o
   8  12   0      766.82      772.20     50.88 o
  -5  13   0      282.31      411.14     61.10 o
  -4  13   0      677.48      571.82     91.39 o
  -3  13   0      330.98      407.66     42.07 o
  -2  13   0      179.92      168.08      9.97 o
  -1  13   0     1755.26     1682.26     53.90 o
   0  13   0     3280.14     3269.05     97.39 o
   1  13   0      997.41     1063.00     54.85 o
   2  13   0     6043.23     5859.33    263.87 o
   3  13   0     2796.30     3014.22     78.19 o
   4  13   0     1257.07     1297.17     36.04 o
   5  13   0        1.18       16.02     17.34 o
   6  13   0      141.88       38.45     40.76 o
   7  13   0     1404.08     1314.53     51.48 o
   8  13   0      282.91      336.94     76.13 o
  -4  14   0      932.91     1038.22    142.31 o
  -2  14   0      450.17      573.47     64.85 o
  -1  14   0     1753.78     1777.00    137.63 o
   0  14   0      309.75      328.35     26.58 o
   1  14   0      118.07      104.42     19.66 o
   2  14   0     2564.24     2716.28    103.01 o
   3  14   0       73.53       79.47     49.44 o
   4  14   0     1509.40     1667.06     52.73 o
   5  14   0       16.89       48.12     21.53 o
   6  14   0       29.07      -39.77     39.77 o
   7  14   0       44.65       37.83     26.21 o
  -3  15   0     1391.91     1273.95     89.99 o
  -1  15   0     2859.39     2575.76    152.71 o
   0  15   0      467.32      447.95     21.18 o
   1  15   0      649.22      639.90     48.75 o
   2  15   0     3644.29     3964.12    110.84 o
   3  15   0     6754.42     7147.05    177.85 o
   4  15   0      149.92      102.33     21.54 o
   5  15   0      163.24      222.60     29.21 o
   6  15   0       86.07       49.54     42.39 o
  -1  16   0        1.81       20.40     24.47 o
   0  16   0        4.33       -5.79     21.04 o
   1  16   0       49.80       81.38     25.58 o
   2  16   0      545.90      513.54     45.95 o
   3  16   0      474.51      448.11     35.66 o
   4  16   0       60.45       69.85     29.46 o
   5  16   0       22.03       15.53     24.89 o
   0  17   0      110.43       97.64     25.88 o
   2  17   0      189.14      187.82     37.29 o
   3  17   0     1782.63     1551.27    103.44 o
  -1 -17   1      462.23      422.97     40.06 o
  -5 -16   1      803.15      690.81     69.81 o
  -4 -16   1     4000.50     4485.70    214.48 o
  -3 -16   1     1008.54      950.52     46.94 o
  -2 -16   1      140.84      101.13     31.39 o
  -1 -16   1       39.36       53.09     29.73 o
   0 -16   1     3035.73     3257.50    143.62 o
   1 -16   1      973.08      897.31     95.60 o
   2 -16   1     1278.41     1509.53    118.70 o
  -6 -15   1     1161.17     1180.31     64.26 o
  -5 -15   1      276.01      251.26     31.56 o
  -4 -15   1      815.11      890.35     37.41 o
  -3 -15   1      474.13      501.01     26.57 o
  -2 -15   1      287.67      242.01     21.86 o
  -1 -15   1     1195.07     1266.50     49.91 o
   0 -15   1     1062.73      661.58    548.96 o
   2 -15   1       77.58       59.58     50.31 o
   3 -15   1       10.90      167.17     58.39 o
  -7 -14   1     1576.80     1517.11    255.99 o
  -6 -14   1     1337.04     1483.83    115.12 o
  -5 -14   1     1721.69     1698.34     89.89 o
  -4 -14   1     3061.32     3013.71     80.60 o
  -3 -14   1     1354.90     1462.83     40.87 o
  -2 -14   1      778.04      771.18     49.84 o
  -1 -14   1      167.76      179.83     14.02 o
   0 -14   1     1898.60     1785.53     83.16 o
   3 -14   1     2731.25     3082.89    503.21 o
   4 -14   1      560.97      457.76     48.68 o
  -8 -13   1     1347.93     1282.97    109.02 o
  -7 -13   1      356.27      361.63     30.64 o
  -6 -13   1     1110.86     1065.69    215.54 o
  -5 -13   1       51.29       52.29     25.89 o
  -4 -13   1     1409.46     1576.32     53.31 o
  -3 -13   1      514.62      592.02     23.73 o
  -2 -13   1        7.51       -2.32     17.81 o
  -1 -13   1       82.48      102.84     16.34 o
   0 -13   1      247.15      246.45     15.20 o
   2 -13   1      184.77      146.98     46.29 o
   3 -13   1      242.26      207.24     51.81 o
   4 -13   1     2023.65     2027.21    237.16 o
   5 -13   1     1176.60     1178.89     97.95 o
  -8 -12   1      663.28      608.45     47.86 o
  -7 -12   1      154.38      165.48     70.38 o
  -6 -12   1     9557.20     8802.58    411.82 o
  -5 -12   1     7990.03     7831.81    162.82 o
  -4 -12   1      443.80      494.23     49.99 o
  -3 -12   1     1178.32     1240.22     34.86 o
  -2 -12   1     4022.51     3945.55     94.70 o
  -1 -12   1      479.99      493.01     27.23 o
   0 -12   1      839.62      923.93     72.73 o
   1 -12   1      172.74      157.71     16.14 o
   2 -12   1     4452.23     3798.61    175.85 o
   3 -12   1      705.97      694.52     69.34 o
   4 -12   1     3769.12     2871.31    156.63 o
   5 -12   1      136.11       62.28     39.41 o
   6 -12   1      329.13      257.87     43.79 o
  -9 -11   1      406.81      517.74     64.52 o
  -8 -11   1       13.89       14.91     28.39 o
  -7 -11   1      545.86      593.99     33.40 o
  -6 -11   1      200.56      370.77    121.59 o
  -5 -11   1      616.15      714.75     38.72 o
  -4 -11   1      748.69      777.17     28.23 o
  -3 -11   1       70.64       65.80     14.62 o
  -2 -11   1     2037.24     2010.99     54.19 o
  -1 -11   1     2068.16     2041.89     44.07 o
   0 -11   1        2.24        9.52     34.80 o
   1 -11   1      153.94      155.97     19.47 o
   3 -11   1      487.15      532.68     55.88 o
   5 -11   1      592.52      587.36     59.77 o
   6 -11   1      126.37      108.23     36.30 o
  -9 -10   1     1262.48     1287.25     64.85 o
  -8 -10   1       24.04      115.50     47.95 o
  -7 -10   1      828.14      809.44    102.91 o
  -6 -10   1     1345.17     1127.36    383.68 o
  -5 -10   1      467.90      410.45     20.65 o
  -4 -10   1      352.50      334.13     35.07 o
  -3 -10   1       24.85       20.89     11.43 o
  -2 -10   1     2826.63     2790.00     90.21 o
  -1 -10   1     5279.94     5355.60    147.10 o
   0 -10   1     7321.56     7438.69    133.59 o
   1 -10   1       79.29       57.08     12.56 o
   3 -10   1     1194.23     1209.46     73.44 o
   4 -10   1     2770.08     2361.50    143.24 o
   6 -10   1      102.93       78.54     37.08 o
   7 -10   1      352.65      343.01    100.68 o
  -9  -9   1     1037.68     1042.73     58.30 o
  -8  -9   1      655.12      709.41     55.62 o
  -7  -9   1     2272.70     2364.79    226.04 o
  -6  -9   1      945.15      941.70     57.32 o
  -5  -9   1     3777.68     3498.11    106.50 o
  -4  -9   1      899.06      925.87     31.17 o
  -3  -9   1      463.89      407.42     77.35 o
  -2  -9   1    23012.98    23695.12    462.87 o
  -1  -9   1     1520.49     1603.82     82.17 o
   0  -9   1     1712.12     1682.71     48.06 o
   1  -9   1       49.42       36.40     11.39 o
   2  -9   1      770.85      701.30     27.50 o
   3  -9   1     1205.34     1112.92     79.73 o
   4  -9   1     5993.81     6087.22    239.39 o
   5  -9   1     8610.17     7882.01    845.99 o
   6  -9   1      592.40      567.98     38.89 o
   7  -9   1       20.90        9.18     12.62 o
   8  -9   1     1000.57      772.79     83.08 o
 -10  -8   1      294.60      427.40     60.03 o
  -9  -8   1     3335.42     3610.85    159.31 o
  -8  -8   1      909.55      921.67     67.41 o
  -7  -8   1      720.47      758.86     34.43 o
  -6  -8   1      212.09      258.87     50.42 o
  -5  -8   1     4016.78     3524.43    131.78 o
  -4  -8   1     3689.50     3342.45    199.76 o
  -3  -8   1       26.91       31.41      9.80 o
  -2  -8   1      480.22      430.47     23.44 o
  -1  -8   1     1583.37     1524.03     83.38 o
   0  -8   1     9292.78     8629.60    441.09 o
   1  -8   1     1663.16     1710.87    108.25 o
   2  -8   1     1475.31     1562.07     55.70 o
   3  -8   1     1938.63     1916.33     81.43 o
   4  -8   1     3228.13     3123.50    117.94 o
   5  -8   1     3185.00     2967.45    153.89 o
   6  -8   1     1848.48     1906.56     49.29 o
   7  -8   1     1510.18     1223.31    259.24 o
   8  -8   1     1680.99     1858.81    224.25 o
 -10  -7   1     1015.46      904.57    110.13 o
  -9  -7   1      105.92      131.59     37.63 o
  -8  -7   1      253.64      212.78     38.27 o
  -7  -7   1     2531.20     3527.50    510.97 o
  -6  -7   1     3690.04     3920.51     94.23 o
  -5  -7   1     1078.15     1028.53     50.25 o
  -4  -7   1      289.65      276.90     20.57 o
  -3  -7   1    10537.90     9853.37    481.43 o
  -2  -7   1    25132.78    27912.38    946.61 o
  -1  -7   1    36940.41    45211.75   1563.94 o
   0  -7   1      251.09      199.01     12.87 o
   1  -7   1     3168.87     3046.68    119.92 o
   2  -7   1      181.42      216.80     11.70 o
   3  -7   1     2149.79     2055.21     73.54 o
   4  -7   1     1044.40     1123.43    189.03 o
   5  -7   1     5207.41     4628.23    692.89 o
   6  -7   1       88.56      112.98     33.97 o
   7  -7   1       10.54       15.76     14.89 o
   8  -7   1       68.22      133.16     54.26 o
 -10  -6   1     2023.35     2013.71    142.67 o
  -9  -6   1      752.55      760.86     56.71 o
  -8  -6   1     1840.09     2011.52    180.81 o
  -7  -6   1      197.56      228.86     88.26 o
  -6  -6   1     2578.73     2434.82    104.49 o
  -5  -6   1     6795.30     5956.48    246.85 o
  -4  -6   1     2711.11     2691.33     50.45 o
  -3  -6   1     1627.87     1484.32     51.24 o
  -2  -6   1     8370.73     7829.77    384.84 o
  -1  -6   1     5614.08     5199.67    349.27 o
   0  -6   1     3235.12     3364.73    131.40 o
   1  -6   1      498.42      553.62     17.44 o
   3  -6   1      466.99      448.00     21.73 o
   4  -6   1      128.79      140.77     14.49 o
   5  -6   1      584.22      518.27    105.20 o
   6  -6   1     5009.40     4754.58    391.21 o
   7  -6   1     1343.44     1301.29    217.31 o
   8  -6   1      760.86      727.72     79.85 o
   9  -6   1      755.49      617.26     86.66 o
 -10  -5   1        9.73      200.20    175.65 o
  -9  -5   1      191.83      195.00     29.03 o
  -8  -5   1     3455.61     3738.29    214.10 o
  -7  -5   1     4581.04     4587.77    261.26 o
  -6  -5   1     8250.43     8468.66    508.10 o
  -5  -5   1       35.56       12.96     12.78 o
  -4  -5   1        3.20       20.41     17.32 o
  -3  -5   1    21355.04    21885.04   1470.93 o
  -2  -5   1       71.19       73.16     28.94 o
  -1  -5   1    13257.36    13366.62    273.56 o
   0  -5   1     5499.71     5661.19    153.10 o
   1  -5   1     3024.46     2770.87     98.47 o
   2  -5   1      556.22      626.44     54.02 o
   3  -5   1     2462.91     1888.81     58.40 o
   4  -5   1     3269.15     3321.78    231.07 o
   5  -5   1      316.51      348.79     35.49 o
   6  -5   1       36.40       42.52     12.33 o
   7  -5   1       14.93        6.83     21.28 o
   8  -5   1      826.29      813.45     58.35 o
   9  -5   1       74.82       89.70     36.11 o
 -10  -4   1     2073.16     2007.73    303.81 o
  -9  -4   1     1782.23     1740.74     69.43 o
  -8  -4   1      310.39      262.48     63.80 o
  -7  -4   1      577.10      787.85    113.64 o
  -6  -4   1       51.38      107.74     33.55 o
  -5  -4   1     1260.10     1189.10     55.85 o
  -4  -4   1      385.75      629.19    440.29 o
  -3  -4   1     1516.94     1313.60    135.85 o
  -2  -4   1     6409.65     5081.25    185.96 o
  -1  -4   1     1435.82     1427.37     46.80 o
   0  -4   1    12686.63    14503.41    398.88 o
   2  -4   1     6343.92     4612.16    498.55 o
   3  -4   1     2085.98     1871.41    103.07 o
   4  -4   1      641.19      641.33     20.70 o
   5  -4   1     1053.42     1066.86     26.49 o
   6  -4   1      903.38     1013.86     30.74 o
   7  -4   1     2821.90     2974.95     97.24 o
   8  -4   1       27.60       34.70     18.30 o
   9  -4   1     5111.25     5093.87    629.73 o
 -10  -3   1       41.75       44.09     20.30 o
  -9  -3   1        4.64      -16.38     16.38 o
  -8  -3   1       16.33       23.63     17.31 o
  -7  -3   1     8101.38     7587.19    613.14 o
  -6  -3   1      252.69      229.88     15.31 o
  -5  -3   1     8766.84     8669.96    448.83 o
  -4  -3   1      509.75      559.92     19.17 o
  -3  -3   1      654.82      556.76     51.81 o
  -2  -3   1    14585.01    14410.32    713.21 o
  -1  -3   1    16060.20    17156.22    660.35 o
   0  -3   1       53.80       91.37      5.64 o
   1  -3   1      178.26      182.00     19.96 o
   2  -3   1     7618.18     7481.68    240.36 o
   3  -3   1     8831.68     7919.58    325.74 o
   4  -3   1    16961.36    16721.00    850.20 o
   5  -3   1      630.69      670.00     38.69 o
   6  -3   1      175.35      168.58     10.03 o
   7  -3   1      763.59      774.13     22.65 o
   8  -3   1     1841.16     1842.58     52.61 o
   9  -3   1     1779.30     1694.68     55.49 o
  10  -3   1     1428.90     1151.02    266.00 o
 -10  -2   1        2.16       -7.45     19.34 o
  -9  -2   1     4740.08     4636.06    190.80 o
  -8  -2   1      519.61      522.57     26.60 o
  -7  -2   1     6995.60     7124.57    436.38 o
  -6  -2   1        2.21      -12.03     12.03 o
  -5  -2   1     4497.67     4124.37    181.00 o
  -4  -2   1      377.09      388.90     15.25 o
  -3  -2   1      113.65       76.53     11.64 o
  -2  -2   1    12942.57    12232.93    566.09 o
  -1  -2   1    17662.55    20788.05   1350.25 o
   0  -2   1     1542.06      809.90    318.37 o
   1  -2   1     5676.38     5550.05    179.86 o
   2  -2   1       12.87       11.74     14.42 o
   3  -2   1     5907.05     5378.48    317.82 o
   4  -2   1     3741.19     3659.88    211.16 o
   5  -2   1    15158.46    14023.92    511.21 o
   6  -2   1     1127.79     1182.25     29.08 o
   7  -2   1      313.16      393.00     20.09 o
   8  -2   1      301.86      310.83     27.25 o
   9  -2   1     5984.81     5827.76    266.73 o
  10  -2   1     1866.65     1786.18    163.85 o
 -10  -1   1       30.57       46.16     20.04 o
  -9  -1   1      304.02      232.87     28.76 o
  -8  -1   1       97.19       98.45     12.55 o
  -7  -1   1     4402.89     4439.90    113.22 o
  -6  -1   1      271.30      299.92     26.64 o
  -5  -1   1     2618.00     2365.05    134.40 o
  -4  -1   1     5667.57     4933.78    332.86 o
  -3  -1   1     9722.94     9456.41    732.99 o
  -2  -1   1    19061.91    20742.05   1386.15 o
  -1  -1   1    15792.00     4706.93   1820.49 o
   1  -1   1    15114.07    10267.37    816.52 o
   2  -1   1    43524.22    57484.59   3221.06 o
   3  -1   1    30678.03    35349.84   1293.42 o
   4  -1   1      415.67      486.52     37.97 o
   5  -1   1      534.36      565.09     29.58 o
   6  -1   1      106.46      117.20      9.79 o
   7  -1   1     1840.13     1881.70     78.50 o
   8  -1   1     1155.72     1100.03     39.57 o
   9  -1   1      421.39      343.36     36.38 o
  10  -1   1      315.10      266.31     55.80 o
 -10   0   1       22.19       43.37     23.72 o
  -9   0   1     2751.54     2840.87    152.83 o
  -8   0   1      570.13      525.52     32.24 o
  -7   0   1     3026.41     3308.46    186.22 o
  -6   0   1     7263.70     6988.72    325.90 o
  -5   0   1       78.67       82.86     10.14 o
  -4   0   1     4237.77     4041.58    114.78 o
  -3   0   1      307.88      281.62     17.95 o
  -2   0   1    38278.38    53380.25   2271.87 o
  -1   0   1     7336.66       -3.03      9.99 o
   1   0   1     4982.98      756.53    119.93 o
   2   0   1    24699.50    31526.53   1115.84 o
   3   0   1      337.46      367.19     10.77 o
   4   0   1      290.79      335.49     18.30 o
   5   0   1    32063.25    34738.32   1146.58 o
   6   0   1    16909.18    15061.75    835.49 o
   7   0   1     1399.44     1573.81     53.12 o
   8   0   1      288.81      266.53     25.36 o
   9   0   1      548.47      491.24     40.83 o
  10   0   1      845.96      509.50    185.55 o
 -10   1   1        7.41       24.92     25.80 o
  -9   1   1       50.11       57.30     22.43 o
  -8   1   1     2455.18     2655.31     48.39 o
  -7   1   1      619.56      684.73     30.56 o
  -6   1   1      572.23      655.85     31.33 o
  -5   1   1      834.92      889.17     28.14 o
  -4   1   1    15692.34    14575.71   1173.34 o
  -3   1   1       41.41       92.07     10.14 o
  -2   1   1     5832.31     6716.54    585.61 o
  -1   1   1        9.41       23.10      7.01 o
   1   1   1     6309.59      611.25    386.68 o
   2   1   1    14335.30    13927.71    369.99 o
   3   1   1     5441.54     4718.74    175.31 o
   4   1   1     2690.15     2537.53     86.29 o
   5   1   1        3.25       42.39     27.77 o
   6   1   1       10.48       16.36     15.14 o
   7   1   1      250.59      263.98     16.84 o
   8   1   1     4253.75     4165.03    165.93 o
   9   1   1      345.83      314.21     22.66 o
  10   1   1      561.57      576.30    112.30 o
 -10   2   1     2879.06     2429.06    746.48 o
  -9   2   1       20.30        9.21     17.44 o
  -8   2   1     5881.39     6113.18    252.50 o
  -7   2   1      401.78      453.95     21.32 o
  -6   2   1     7243.32     6964.98    215.76 o
  -5   2   1      963.07     1009.37     25.85 o
  -4   2   1     3499.95     3017.17     86.50 o
  -3   2   1     6169.82     5409.80    118.39 o
  -2   2   1     1143.36     1050.57     43.76 o
  -1   2   1     3987.79     4022.83    174.25 o
   0   2   1     4052.86      904.97    746.59 o
   1   2   1     5313.72     3693.48    386.38 o
   2   2   1     2178.76     1975.38    122.56 o
   3   2   1     3261.20     3128.35    143.13 o
   4   2   1      939.02     1012.17     43.80 o
   5   2   1     5974.64     5688.51    177.63 o
   6   2   1      207.51      172.01     16.56 o
   7   2   1     3688.39     3441.83    251.25 o
   8   2   1      643.57      695.73     46.13 o
   9   2   1       57.25       61.68     22.01 o
  10   2   1      393.04      363.76     37.47 o
 -10   3   1      226.23      131.43     57.11 o
  -9   3   1      555.30      489.59     48.70 o
  -8   3   1      298.33      276.86     37.23 o
  -7   3   1      435.00      424.70     24.88 o
  -6   3   1        0.66       21.48     12.99 o
  -5   3   1        8.30      -10.68     26.35 o
  -4   3   1     1296.75     1360.18     43.44 o
  -3   3   1     5569.84     5350.96    232.04 o
  -2   3   1      143.47      194.60     13.79 o
  -1   3   1    22133.50    26000.64   1293.66 o
   0   3   1     1157.14     1202.76     34.29 o
   1   3   1     8019.36     8602.32    176.97 o
   2   3   1     2643.46     2391.13     88.97 o
   3   3   1    11539.29    10986.52    852.84 o
   4   3   1     1150.30      992.22     25.39 o
   5   3   1      200.43      257.42     60.79 o
   6   3   1      718.05      697.32     39.06 o
   7   3   1     2383.57     2351.13    102.09 o
   8   3   1     2445.36     2587.56    181.39 o
   9   3   1       37.60       41.06     17.62 o
  10   3   1      340.30      326.55     31.32 o
  -9   4   1     2288.32     2377.69    170.77 o
  -8   4   1     9505.25     9273.08    374.61 o
  -7   4   1      945.32      951.42     68.37 o
  -6   4   1       77.52       82.94     15.13 o
  -5   4   1     1840.06     1800.00     66.61 o
  -4   4   1       24.07       12.20     11.76 o
  -3   4   1     1111.22      954.38     48.17 o
  -2   4   1     5536.58     4856.31    154.90 o
  -1   4   1     5724.54     5238.04    492.54 o
   0   4   1     4639.63     4781.58    107.41 o
   1   4   1    73606.21   119765.82   3782.56 o
   2   4   1     2359.07     2170.72    114.10 o
   3   4   1     8641.88     7639.94    318.03 o
   4   4   1      727.60      874.79    165.97 o
   5   4   1       17.75       13.36     13.26 o
   6   4   1      509.29      574.58     26.15 o
   7   4   1     8449.77     7583.51    596.16 o
   8   4   1      346.91      319.07     19.58 o
   9   4   1     1763.00     1861.71    259.14 o
  10   4   1      290.98      280.48     75.70 o
  -9   5   1      426.74      455.14     49.97 o
  -8   5   1       51.37       87.80     15.18 o
  -7   5   1      101.18      116.66     25.04 o
  -6   5   1      125.14      167.06     25.48 o
  -5   5   1      337.85      385.84     25.57 o
  -4   5   1     4694.82     4413.66     88.87 o
  -3   5   1      964.00     1049.89     81.16 o
  -2   5   1      506.00      482.71     38.29 o
  -1   5   1       26.86       38.56     13.08 o
   0   5   1     1792.84     1745.94     66.21 o
   1   5   1     2505.89     2699.55    198.21 o
   2   5   1       54.82       76.33     11.46 o
   3   5   1     3732.69     3257.41    151.73 o
   4   5   1      302.98      275.09     41.14 o
   5   5   1     2679.33     2256.48     71.90 o
   6   5   1       42.93      187.28     81.25 o
   7   5   1     3980.88     4020.83    171.73 o
   8   5   1     1614.64     1636.10     56.45 o
   9   5   1     2961.72     3236.86    152.81 o
  10   5   1      284.27      322.58     91.25 o
  -9   6   1      134.39       83.93     61.33 o
  -8   6   1     1950.07     2098.84    123.87 o
  -7   6   1      195.06      240.97     34.66 o
  -6   6   1       60.22       67.43     10.76 o
  -5   6   1     1332.78     1388.09     33.38 o
  -4   6   1      729.49      733.15     46.39 o
  -3   6   1     5149.07     4291.81    520.54 o
  -2   6   1     1273.34     1271.96     59.08 o
  -1   6   1     4016.99     3940.60    195.85 o
   0   6   1     1441.89     1449.17     51.78 o
   1   6   1    13897.30    14083.66   1231.96 o
   2   6   1      935.53      867.80     67.77 o
   3   6   1     7664.82     7851.24    555.12 o
   4   6   1      872.36      862.28     36.81 o
   5   6   1     2438.46     1806.25     56.63 o
   6   6   1       67.66       16.48     23.59 o
   7   6   1      621.52      586.54     33.36 o
   8   6   1      644.65      932.07    267.22 o
   9   6   1     2966.60     3218.13     93.41 o
  10   6   1      200.78      308.64    112.17 o
  -8   7   1      265.40      188.05     28.86 o
  -7   7   1      444.39      437.11     33.29 o
  -6   7   1     3535.94     3409.98    211.94 o
  -5   7   1     2521.12     2587.70    169.68 o
  -4   7   1      423.72      389.35     39.42 o
  -3   7   1        2.87       -4.50     18.78 o
  -2   7   1      660.07      687.90     41.90 o
  -1   7   1     8547.01     9316.90    359.07 o
   0   7   1      273.83      233.71     12.26 o
   1   7   1    14057.61    14320.15    398.57 o
   2   7   1     5791.58     5853.00    123.94 o
   3   7   1     2615.66     2415.46     93.47 o
   4   7   1      872.84      815.44     27.97 o
   5   7   1     9459.37     8132.46    794.41 o
   6   7   1      453.09      494.14     49.21 o
   7   7   1     7578.62     7440.29    254.88 o
   8   7   1      734.29      628.27     78.97 o
   9   7   1     6467.78     7091.42    354.26 o
  10   7   1       10.75      -11.52     28.41 o
  -8   8   1      407.57      266.25     78.41 o
  -7   8   1      771.04      811.50     44.03 o
  -6   8   1     3403.78     3457.04    327.94 o
  -5   8   1       40.46       26.50     29.49 o
  -4   8   1     3610.91     3152.22    414.98 o
  -3   8   1    11694.50    12729.26    824.47 o
  -2   8   1        9.69       32.52     35.52 o
  -1   8   1    10669.64    11232.55    274.76 o
   0   8   1     2861.47     3223.86     66.52 o
   1   8   1    24456.84    28421.02    554.89 o
   2   8   1      389.14      380.65     17.27 o
   3   8   1     1945.92     1781.48     49.33 o
   4   8   1     1541.11     1679.74     39.85 o
   5   8   1    10727.90     9773.84    794.94 o
   6   8   1      683.41      743.96    130.11 o
   7   8   1     2235.44     2308.35    141.56 o
   8   8   1        8.35       25.30     18.14 o
   9   8   1      926.60     1302.38     85.41 o
  10   8   1      451.82      391.16     41.64 o
  -8   9   1       32.03       36.36     21.87 o
  -7   9   1      697.84      721.57     84.84 o
  -6   9   1      521.61      411.65     54.01 o
  -5   9   1     2109.21     2097.56     67.59 o
  -4   9   1      707.79      725.28     20.19 o
  -3   9   1     6016.59     6283.48    128.25 o
  -1   9   1     5519.19     5491.07    144.37 o
   0   9   1        0.37        7.58     11.53 o
   1   9   1    27912.99    30607.99   1152.95 o
   2   9   1      480.73      444.04     28.23 o
   3   9   1     6415.16     6219.57    184.56 o
   4   9   1     1757.26     1843.55     98.27 o
   5   9   1     6501.69     5334.28    465.42 o
   6   9   1      208.64      199.82     47.03 o
   7   9   1      119.39      156.98     35.70 o
   8   9   1      907.11      680.10     50.35 o
   9   9   1     6503.13     6335.85    185.97 o
  -7  10   1      131.26      136.35     53.70 o
  -6  10   1     1804.32     1939.24     44.52 o
  -5  10   1     7448.63     7580.87    277.35 o
  -4  10   1     2707.84     2877.69    147.87 o
  -3  10   1    15564.93    17276.37    332.17 o
  -2  10   1       26.89       16.75     10.76 o
  -1  10   1     3083.93     3167.35     89.87 o
   0  10   1      660.46      669.98     22.25 o
   1  10   1    12000.94    13390.94    261.59 o
   2  10   1       29.18       39.18     12.66 o
   3  10   1      553.91      486.95     20.57 o
   4  10   1        3.19       -5.52     15.07 o
   5  10   1     8004.05     7533.44    387.06 o
   6  10   1      496.98      503.96     33.68 o
   7  10   1     8009.88     7555.74    655.27 o
   8  10   1     1280.38     1286.69    109.69 o
   9  10   1      396.13      382.56     77.25 o
  -7  11   1      325.87      336.37     47.08 o
  -6  11   1        2.40        2.04     18.80 o
  -5  11   1       52.50       42.58     10.38 o
  -4  11   1      101.87       91.18     35.78 o
  -3  11   1     1954.93     1969.64    104.24 o
  -2  11   1      200.54      196.72     18.85 o
  -1  11   1       31.20       -3.48     16.31 o
   0  11   1       43.31       64.37     20.92 o
   1  11   1      193.01      198.87     22.33 o
   2  11   1      631.86      674.22     31.07 o
   3  11   1       78.70       76.99     13.83 o
   4  11   1       62.55       67.14     17.63 o
   5  11   1     2745.41     3200.40    131.01 o
   6  11   1      173.25      135.64     25.28 o
   7  11   1      171.93      179.76     28.42 o
   8  11   1        2.99      -38.99     38.99 o
   9  11   1      862.52     1209.87     94.86 o
  -6  12   1       58.01      195.60     56.29 o
  -5  12   1      590.88      593.93     99.77 o
  -4  12   1     1079.51     1131.62     39.30 o
  -3  12   1     4814.13     4751.80    145.09 o
  -2  12   1     1389.11     1395.36     44.12 o
  -1  12   1     1914.43     1941.98     61.60 o
   0  12   1      186.28      175.98     16.80 o
   1  12   1     3758.24     4090.49    166.03 o
   2  12   1      278.75      305.73     27.81 o
   3  12   1     4181.02     3972.18    148.85 o
   4  12   1      241.08      251.66     36.06 o
   5  12   1     3802.22     4081.61     91.70 o
   6  12   1      251.33      275.19     29.14 o
   7  12   1     2183.69     1946.98    139.78 o
   8  12   1      715.39      755.58     90.62 o
  -5  13   1      118.73       89.38     76.30 o
  -4  13   1      384.72      400.60     58.53 o
  -3  13   1        8.60       21.93     16.81 o
  -2  13   1     3301.55     3333.59     80.12 o
  -1  13   1      337.57      268.35    101.56 o
   0  13   1      537.83      498.19     70.82 o
   1  13   1     1828.91     1844.86     71.72 o
   2  13   1      537.56      587.62     33.68 o
   3  13   1       57.43       43.70     13.75 o
   4  13   1        1.43       50.49     14.30 o
   5  13   1     4865.19     5424.71    261.30 o
   6  13   1      584.78      612.13     35.19 o
   7  13   1      747.17      794.92     41.35 o
   8  13   1      142.58      172.93     56.51 o
  -4  14   1      165.48      186.21     38.50 o
  -3  14   1     1063.42      840.36     85.19 o
  -2  14   1     2793.33     2976.02    114.98 o
  -1  14   1      302.34      228.43     17.51 o
   0  14   1      192.94      176.06     14.97 o
   1  14   1     2266.66     2412.56     92.20 o
   2  14   1        0.54       16.24     13.84 o
   3  14   1      420.18      419.95     21.08 o
   4  14   1      856.87      891.59     61.81 o
   5  14   1     3461.57     3356.91     96.02 o
   6  14   1       23.28      -28.44     33.82 o
   7  14   1       79.91       49.34     24.56 o
  -3  15   1      873.07      948.92     67.92 o
  -2  15   1      144.60      199.28     54.09 o
  -1  15   1        4.69       -2.90     12.35 o
   0  15   1     1888.90     1799.87     67.51 o
   1  15   1     2346.79     2287.28     93.81 o
   2  15   1        1.20       -3.12     14.88 o
   3  15   1       80.81       73.59     23.37 o
   4  15   1     1027.06     1077.16     40.35 o
   5  15   1     6483.86     6898.24    265.05 o
   6  15   1       61.97       43.88     25.24 o
  -2  16   1       48.31      105.61     60.72 o
  -1  16   1     1780.91     1609.96    126.19 o
   1  16   1     1285.29     1254.61     57.00 o
   2  16   1      740.11      642.54     40.56 o
   3  16   1      248.31      213.95     41.80 o
   4  16   1     2570.84     2436.45    134.02 o
   5  16   1      232.61      248.05     41.75 o
   0  17   1     1579.67     1771.52    103.90 o
   1  17   1     4223.63     4108.11    680.97 o
   2  17   1       53.58       58.31     34.95 o
   3  17   1      314.34      312.39     47.76 o
  -5 -16   2      487.80      435.33    104.04 o
  -4 -16   2     1009.77      925.25     74.65 o
  -3 -16   2     2510.41     2119.16    110.86 o
  -2 -16   2       39.93      -14.00     26.84 o
  -6 -15   2     1739.00     1759.59    180.76 o
  -5 -15   2      123.96      107.75     22.31 o
  -4 -15   2       96.64       99.30     20.59 o
  -3 -15   2     3639.54     3821.68    151.70 o
  -2 -15   2      718.20      716.87     34.60 o
  -1 -15   2        1.83       -3.71     12.37 o
   1 -15   2       89.43       25.11     43.65 o
   2 -15   2     1116.38      931.08     81.41 o
   3 -15   2     2376.56     2733.86    180.19 o
  -7 -14   2     2236.19     2436.87    110.50 o
  -6 -14   2       16.31       13.29     23.12 o
  -5 -14   2      762.97      695.90     51.98 o
  -4 -14   2       71.87       86.41     20.88 o
  -3 -14   2     9912.95    10738.19    320.66 o
  -2 -14   2      766.96      834.62     61.46 o
  -1 -14   2      111.90      103.69     13.97 o
   0 -14   2     1308.17     1308.22    128.39 o
   2 -14   2       14.86      120.55     46.33 o
   3 -14   2      379.64      314.09     57.27 o
   4 -14   2     2021.17     1963.13    153.78 o
  -8 -13   2      413.91      338.02    100.42 o
  -7 -13   2       69.29       40.48     25.56 o
  -6 -13   2        3.48        4.80     44.63 o
  -5 -13   2      106.35      106.54     21.89 o
  -4 -13   2     1429.87     1478.91     40.52 o
  -3 -13   2     2258.90     2473.20    120.07 o
  -2 -13   2      312.12      308.70     20.12 o
  -1 -13   2       29.73       54.42     11.33 o
   0 -13   2      132.37      172.69     23.76 o
   3 -13   2      133.68       38.54     42.50 o
   4 -13   2     1565.59     1633.53    116.91 o
   5 -13   2     1678.31     1835.19    129.12 o
  -8 -12   2        0.55       17.28     44.78 o
  -7 -12   2     4794.06     4783.81    125.62 o
  -6 -12   2        5.90      -21.78     21.78 o
  -5 -12   2       62.07       82.09     18.70 o
  -4 -12   2     1706.41     1796.09     83.54 o
  -3 -12   2     8525.28     8771.06    316.05 o
  -2 -12   2     4132.79     4046.33    248.95 o
  -1 -12   2      796.73      887.16     34.16 o
   0 -12   2     7160.66     7166.18    184.55 o
   2 -12   2       19.01       22.49     34.46 o
   3 -12   2      293.28      304.32     47.77 o
   4 -12   2     3813.70     3553.11    200.33 o
   5 -12   2      178.72      123.94     58.65 o
   6 -12   2      177.25      144.01     40.09 o
  -9 -11   2      994.04      997.51     70.61 o
  -8 -11   2      929.58     1031.18    100.93 o
  -7 -11   2      137.33      170.72     32.44 o
  -6 -11   2      437.54      470.82     25.17 o
  -5 -11   2      933.85      899.01     32.62 o
  -4 -11   2     3567.25     3690.29     89.78 o
  -3 -11   2      104.91      119.21     18.20 o
  -2 -11   2      367.40      412.59     44.22 o
  -1 -11   2      898.41      942.48     41.35 o
   0 -11   2     1375.16     1115.89    396.50 o
   3 -11   2      117.60       99.08     25.54 o
   4 -11   2       36.29       35.62     48.32 o
   5 -11   2     3584.40     3238.21    229.28 o
   6 -11   2     1252.63     1021.53     84.15 o
  -9 -10   2     1570.59     1415.39     96.32 o
  -8 -10   2       22.41       16.66     23.74 o
  -7 -10   2     3984.12     3785.26    105.16 o
  -6 -10   2      196.52      193.42     45.88 o
  -5 -10   2     2311.40     2065.63    140.07 o
  -4 -10   2      426.39      412.71     27.92 o
  -3 -10   2     2785.13     2925.89    200.67 o
  -2 -10   2       24.10       63.62     13.45 o
  -1 -10   2      395.58      412.71     15.04 o
   0 -10   2       48.77       33.01      8.32 o
   4 -10   2     3274.72     2771.35    149.88 o
   5 -10   2     2282.50     2031.81    109.62 o
   6 -10   2      172.27      157.36     35.87 o
   7 -10   2     2050.44     2064.60    308.99 o
  -9  -9   2      191.59       86.03     31.22 o
  -8  -9   2        0.68      -31.17     43.15 o
  -7  -9   2     1280.39     1565.83    304.22 o
  -6  -9   2      488.54      582.85     72.43 o
  -5  -9   2       77.54      110.80     21.91 o
  -4  -9   2     2123.56     1903.06     65.11 o
  -3  -9   2     1804.47     1736.42     57.29 o
  -2  -9   2     2771.37     2787.50     67.29 o
  -1  -9   2      165.66      148.06     20.24 o
   0  -9   2      296.08      284.74     66.07 o
   3  -9   2    10522.37    11742.01    440.08 o
   5  -9   2       13.00        9.36     36.00 o
   6  -9   2     2459.57     2700.43    133.24 o
   7  -9   2      995.49     1068.82     74.83 o
 -10  -8   2      684.46      632.63     49.94 o
  -9  -8   2      333.43      268.27     48.35 o
  -8  -8   2      966.38      948.75     38.39 o
  -7  -8   2     4518.95     4653.79    214.31 o
  -6  -8   2     2343.88     2123.45     60.23 o
  -5  -8   2      837.97      834.97     95.19 o
  -4  -8   2      137.85      133.04     14.61 o
  -3  -8   2    16891.28    16563.20    937.19 o
  -2  -8   2      573.41      582.60     40.33 o
  -1  -8   2     4421.86     4272.81     81.84 o
   0  -8   2    11483.78    12698.87    251.90 o
   1  -8   2    38525.19    43211.80   1355.81 o
   3  -8   2     1061.02     1048.44     64.39 o
   4  -8   2      736.08      990.06     66.99 o
   5  -8   2     9463.82     8121.32    316.12 o
   6  -8   2       90.54       82.88     23.10 o
   7  -8   2     1839.92     1899.32     69.91 o
   8  -8   2       33.98       19.78     30.70 o
 -10  -7   2     1207.57     1224.29    129.74 o
  -9  -7   2       23.43        1.74     29.34 o
  -8  -7   2     2194.76     2418.76     79.29 o
  -7  -7   2     1346.67     1571.02    225.52 o
  -6  -7   2     2941.25     2757.46     83.87 o
  -5  -7   2       56.57       85.20     23.13 o
  -4  -7   2      265.30      204.00     19.10 o
  -3  -7   2     1327.35     1508.07     93.81 o
  -2  -7   2     8032.79     7959.73    415.11 o
  -1  -7   2     1607.04     1450.60     36.61 o
   0  -7   2      864.66      873.44     35.17 o
   3  -7   2       83.57       37.57     26.27 o
   4  -7   2     3501.90     3642.70     96.84 o
   5  -7   2       64.27       59.93     19.17 o
   6  -7   2       24.44       46.48     17.03 o
   7  -7   2        1.41      -11.84     11.84 o
   8  -7   2     2053.80     2138.98    252.84 o
 -10  -6   2     2111.00     2518.59     98.04 o
  -9  -6   2      266.37      219.12     27.46 o
  -8  -6   2      989.86     1229.38    185.18 o
  -7  -6   2      602.70      572.32     33.35 o
  -6  -6   2      476.40      384.78     28.27 o
  -5  -6   2    11709.73    10917.22    390.75 o
  -4  -6   2        2.53       -9.20     21.67 o
  -3  -6   2    15766.35    14741.80    749.06 o
  -2  -6   2      155.15      141.75     16.12 o
  -1  -6   2     3374.86     3086.48    148.83 o
   0  -6   2     1396.54     1360.84     66.94 o
   2  -6   2       37.10        7.43     22.40 o
   3  -6   2     4890.71     5019.26    193.03 o
   4  -6   2     2651.32     2643.27    288.76 o
   5  -6   2     2250.08     2498.41     74.99 o
   6  -6   2      914.51      897.81     45.44 o
   7  -6   2      483.27      524.87     26.18 o
   8  -6   2      765.73      610.03    122.76 o
   9  -6   2      140.10      127.64     34.75 o
 -10  -5   2       95.30      107.64     78.20 o
  -9  -5   2        1.41      -19.59     40.34 o
  -8  -5   2       62.62      217.46    149.22 o
  -7  -5   2      278.93      282.27     54.72 o
  -6  -5   2     2124.92     1958.50     56.88 o
  -5  -5   2      291.75      326.15     26.77 o
  -4  -5   2    34133.69    39306.68   1708.67 o
  -3  -5   2      140.42      156.39     13.39 o
  -2  -5   2      644.04      578.14     15.67 o
  -1  -5   2       54.26       67.71      9.12 o
   0  -5   2       82.58      135.20     13.63 o
   2  -5   2        7.01       -2.51     19.88 o
   3  -5   2    13183.75    13118.20   1802.51 o
   4  -5   2    11657.45    10878.40    683.49 o
   5  -5   2        4.33       51.49     32.24 o
   6  -5   2     3447.70     3742.91    231.97 o
   7  -5   2     1057.60     1127.28     75.24 o
   8  -5   2      587.57      565.84     25.28 o
   9  -5   2      464.83      426.89     55.23 o
 -10  -4   2       16.80      373.20    324.57 o
  -9  -4   2      455.38      561.89     59.02 o
  -8  -4   2      692.86      636.73     81.93 o
  -7  -4   2      424.09      530.16     65.76 o
  -6  -4   2      368.72      431.67     43.74 o
  -5  -4   2     4856.00     4239.21    121.71 o
  -4  -4   2     4619.41     4169.75    514.15 o
  -3  -4   2     5905.67     5499.86    356.09 o
  -2  -4   2     1222.71     1300.16     85.81 o
  -1  -4   2      369.80      313.23     11.42 o
   0  -4   2     6721.28     6690.56    166.01 o
   2  -4   2      691.72      742.87     42.81 o
   3  -4   2     1242.42     1168.29     96.86 o
   4  -4   2     1422.20     1410.52    118.21 o
   5  -4   2     1749.25     1730.67     51.30 o
   6  -4   2     3749.69     3931.54    118.36 o
   7  -4   2       51.42       34.64     30.97 o
   8  -4   2      536.99      548.63     40.97 o
   9  -4   2      985.13      920.60    178.68 o
 -10  -3   2      896.23      823.45    126.56 o
  -9  -3   2       24.01       16.81     33.58 o
  -8  -3   2     4665.42     4372.07    154.03 o
  -7  -3   2      114.59      226.67     89.70 o
  -6  -3   2      187.60      193.40     23.25 o
  -5  -3   2      498.38      567.15     42.00 o
  -4  -3   2    13092.75    11821.04    572.16 o
  -3  -3   2       93.92       85.53     13.53 o
  -2  -3   2     2561.17     2263.34    177.19 o
  -1  -3   2     5498.12     5149.73    132.40 o
   0  -3   2    39040.34    60525.16   1923.31 o
   1  -3   2     1538.56     1319.41     62.69 o
   2  -3   2      388.79      365.00     32.11 o
   3  -3   2    12321.79    11146.11    889.20 o
   4  -3   2    13442.61    13093.98    668.61 o
   5  -3   2     1585.92     1587.88     63.09 o
   6  -3   2      417.97      418.84     17.36 o
   7  -3   2     2213.97     2323.29     42.70 o
   8  -3   2      117.35      117.77     27.24 o
   9  -3   2      514.64      504.14     86.60 o
  10  -3   2      441.86      299.68     84.25 o
 -10  -2   2      215.80      173.69     25.54 o
  -9  -2   2     2469.20     2510.18    133.52 o
  -8  -2   2     5477.68     5669.81    370.83 o
  -7  -2   2     1570.22     1572.13     76.85 o
  -6  -2   2     3677.13     3382.01    175.46 o
  -5  -2   2     3643.80     3469.36     69.11 o
  -4  -2   2     3223.21     3217.02    103.49 o
  -3  -2   2       14.55       -2.01     11.99 o
  -2  -2   2     3189.78     2704.05     95.42 o
  -1  -2   2     9675.32    10387.94    444.02 o
   0  -2   2      182.13      215.53      8.81 o
   1  -2   2    46315.04    65939.95   4488.25 o
   2  -2   2     5534.12     5542.37    206.59 o
   3  -2   2    21272.06    20351.04   1531.90 o
   4  -2   2     4719.34     4667.95    133.54 o
   5  -2   2    17919.26    18607.21    581.20 o
   6  -2   2      313.79      337.57     19.80 o
   7  -2   2     1353.26     1421.96     41.32 o
   8  -2   2     1154.30     1143.51     45.76 o
   9  -2   2     4490.72     4395.21    185.19 o
  10  -2   2     1409.13     1226.78     75.58 o
 -10  -1   2       29.38       40.83     31.71 o
  -9  -1   2      517.18      497.53     43.11 o
  -8  -1   2     1628.22     1649.30     81.58 o
  -7  -1   2      144.53      125.13     18.78 o
  -6  -1   2     1712.09     1586.54     74.00 o
  -5  -1   2     9209.52     8732.48    690.07 o
  -4  -1   2      407.20      344.08     14.84 o
  -3  -1   2     5802.35     5565.50    333.18 o
  -2  -1   2     6711.42     6662.53    325.91 o
  -1  -1   2       54.79      110.36     67.02 o
   0  -1   2     4117.72      951.69     44.96 o
   1  -1   2     1227.17     1061.42     67.08 o
   2  -1   2    14943.25    16671.74    491.96 o
   3  -1   2      961.74      867.08     59.52 o
   4  -1   2     6092.68     5432.31    166.44 o
   5  -1   2     1876.39     1736.43     93.85 o
   6  -1   2     2239.16     2231.57     83.94 o
   7  -1   2      479.75      505.12     31.67 o
   8  -1   2     2012.83     2279.92    102.24 o
   9  -1   2      704.57      760.58     33.19 o
  10  -1   2     1799.27     1573.15     76.51 o
 -10   0   2      312.69      222.55     27.46 o
  -9   0   2      791.99      813.87    100.11 o
  -8   0   2     4080.24     4165.49    184.05 o
  -7   0   2     4836.67     4845.38    126.20 o
  -6   0   2     1903.98     1825.86     56.89 o
  -5   0   2     4484.16     4211.16    167.73 o
  -4   0   2      170.61      198.23     23.43 o
  -3   0   2     6074.80     5531.48    234.34 o
  -2   0   2     7520.52     6945.72    379.05 o
  -1   0   2     5963.75     3415.12    836.17 o
   1   0   2     9959.29     7496.04    877.24 o
   2   0   2      418.52      549.45     32.91 o
   3   0   2     2440.63     2266.37     70.96 o
   4   0   2     6419.16     6437.11    120.75 o
   5   0   2    19376.79    19513.98    344.83 o
   6   0   2     5404.40     5324.03     88.08 o
   7   0   2     2482.19     2495.02     64.68 o
   8   0   2      421.96      426.51     51.36 o
   9   0   2     1310.45     1191.59     51.64 o
  10   0   2     4884.19     4680.91    325.76 o
 -10   1   2      598.97      533.17     29.75 o
  -9   1   2      677.94      697.99     29.25 o
  -8   1   2     2007.40     2050.85    101.61 o
  -7   1   2     3918.77     3676.60    136.17 o
  -6   1   2     7007.93     6374.68    359.52 o
  -5   1   2     9810.19     9790.90    432.44 o
  -4   1   2    17444.92    17718.34    819.12 o
  -3   1   2     6192.20     5477.83    118.29 o
  -2   1   2      441.42      425.37     13.66 o
  -1   1   2      228.04      262.46     45.58 o
   0   1   2    54847.18       -9.81      9.81 o
   1   1   2      992.29      495.80     72.57 o
   2   1   2     4990.77     4422.80    294.00 o
   3   1   2     6963.69     6278.68    257.66 o
   4   1   2    10322.83     9645.45    229.88 o
   5   1   2       81.83       82.90     11.54 o
   6   1   2     1172.40     1177.79     70.44 o
   7   1   2     2109.11     2208.41     93.06 o
   8   1   2     2506.08     2331.59     66.95 o
   9   1   2      265.35      254.10     26.49 o
  10   1   2     2829.35     2254.92    360.86 o
 -10   2   2      354.88      155.61     77.08 o
  -9   2   2      155.73      130.75     27.21 o
  -8   2   2      854.53      850.49     34.51 o
  -7   2   2     1215.78     1286.92     50.77 o
  -6   2   2      764.73      739.57     29.15 o
  -5   2   2     6187.17     5886.99    203.61 o
  -4   2   2     2844.60     2704.76     78.69 o
  -3   2   2     5116.43     4822.32    241.76 o
  -2   2   2    21911.36    26018.21   1721.88 o
  -1   2   2    21880.97    24556.97    709.61 o
   0   2   2       98.35      105.48     22.23 o
   1   2   2    12009.72    12261.45   2583.54 o
   2   2   2      170.22      183.47      9.90 o
   3   2   2      449.04      337.30     12.27 o
   4   2   2      263.84      326.22     22.07 o
   5   2   2       27.38       24.46     35.88 o
   6   2   2       35.72       33.89     10.48 o
   7   2   2      427.92      488.41     41.62 o
   8   2   2       91.61       88.72     14.91 o
   9   2   2      485.67      487.36     26.82 o
  10   2   2     1039.52     1045.07    132.80 o
 -10   3   2     2918.17     3024.53    285.92 o
  -9   3   2      156.93       57.91     26.36 o
  -8   3   2     1148.06     1214.12     61.53 o
  -7   3   2     7224.55     7634.11    384.22 o
  -6   3   2    14465.33    15030.97    631.10 o
  -5   3   2       35.17       45.12     16.46 o
  -4   3   2     8935.34     8937.04    327.48 o
  -3   3   2       15.18       19.39     11.68 o
  -2   3   2     5655.73     5863.07    183.84 o
  -1   3   2     1438.70     1507.47    173.17 o
   0   3   2    67381.26   115171.10   7943.80 o
   1   3   2     2578.51     2826.80     51.24 o
   2   3   2     4964.88     4648.51    219.03 o
   3   3   2     1540.64     1309.21     70.86 o
   4   3   2     7846.05     6353.67    246.13 o
   5   3   2      124.09      139.34     37.28 o
   6   3   2     6209.50     5866.99    369.49 o
   7   3   2     7467.03     7424.12    494.24 o
   8   3   2      131.60       91.73     20.11 o
   9   3   2     1235.94     1221.45     73.91 o
  10   3   2      136.88       74.96     26.77 o
  -9   4   2        9.03       34.94     17.58 o
  -8   4   2      835.08      790.67     58.43 o
  -7   4   2      437.61      455.03     24.13 o
  -6   4   2      411.61      447.85     36.17 o
  -5   4   2     1965.22     2033.01    180.48 o
  -4   4   2      428.11      419.94     24.39 o
  -3   4   2      611.71      686.38     52.14 o
  -2   4   2    25630.59    31173.25   1027.05 o
  -1   4   2     6500.17     5605.04    271.16 o
   0   4   2     2421.12     2445.99     43.94 o
   1   4   2      140.15      161.87     10.88 o
   2   4   2     3680.39     3175.87     99.83 o
   3   4   2     2713.82     2555.09    346.94 o
   4   4   2        3.43      435.26    356.97 o
   5   4   2     2987.57     2735.84    167.05 o
   6   4   2      319.55      415.99     51.50 o
   7   4   2        1.29       40.70     49.66 o
   8   4   2     1854.95     1778.48    100.93 o
   9   4   2     3579.42     3600.61    211.60 o
  10   4   2      369.16      307.08     24.12 o
  -8   5   2      150.16      160.07     18.59 o
  -7   5   2     2304.87     2379.21    116.75 o
  -6   5   2     3927.61     3918.12    117.35 o
  -5   5   2      625.58      642.77     45.02 o
  -4   5   2     3643.40     3436.95     69.38 o
  -3   5   2     2270.36     2104.31    172.44 o
  -2   5   2      103.49      146.91     14.43 o
  -1   5   2      157.84      126.50     20.72 o
   0   5   2    18543.47    20789.68    897.97 o
   1   5   2     3935.12     3981.74    148.06 o
   2   5   2     5215.29     4775.36    375.99 o
   3   5   2      444.08      505.81     28.46 o
   4   5   2     2577.45     2226.41     53.29 o
   5   5   2       41.27       36.94     13.35 o
   6   5   2     4387.56     4248.39    230.49 o
   7   5   2       89.52      148.95     49.63 o
   8   5   2       67.17       67.76     17.40 o
   9   5   2     3809.98     3841.55    294.80 o
  10   5   2      837.25      603.28     69.25 o
  -9   6   2        2.48        1.99     31.74 o
  -8   6   2      886.60      808.60     30.38 o
  -7   6   2     2234.90     2190.04     53.50 o
  -6   6   2      878.60      905.87     33.38 o
  -5   6   2      770.21      853.41     50.77 o
  -4   6   2       28.10       14.26     14.15 o
  -3   6   2      848.37      837.66     63.15 o
  -2   6   2      593.98      515.67     60.96 o
  -1   6   2      968.66     1065.73     92.02 o
   0   6   2        0.86      -11.17     11.17 o
   1   6   2      128.86      128.47     20.98 o
   2   6   2       23.95       36.60     15.95 o
   3   6   2     4211.17     3918.98    276.36 o
   4   6   2     3477.63     2994.77    132.76 o
   5   6   2    12224.14    11400.48    891.66 o
   6   6   2     3857.33     3449.56    235.07 o
   7   6   2       29.67        4.70     28.34 o
   8   6   2      280.54      428.32    157.96 o
   9   6   2     2261.74     2036.41    314.01 o
  10   6   2     2596.12     2861.80    209.92 o
  -8   7   2      247.29      283.61     21.13 o
  -7   7   2      723.92      731.33     58.86 o
  -6   7   2     1540.12     1600.42    134.98 o
  -5   7   2     1278.60     1291.34     36.95 o
  -4   7   2     9863.29     9935.73    295.58 o
  -3   7   2      962.14      864.83     83.88 o
  -2   7   2     9057.94     9746.35   1141.84 o
  -1   7   2      272.75      307.24     21.98 o
   0   7   2    52926.99    77628.79   3648.31 o
   1   7   2     8910.53     9029.53    537.30 o
   2   7   2     8284.04     8319.98    231.47 o
   3   7   2      239.70      240.11     22.10 o
   4   7   2     6019.15     5696.43    212.86 o
   5   7   2      158.41      143.09     26.70 o
   6   7   2        2.89      -26.95     31.64 o
   7   7   2     1630.88     1778.83    185.58 o
   8   7   2    11220.77    11742.24    263.72 o
   9   7   2      380.78      473.00     36.12 o
  10   7   2      969.63      812.16     88.07 o
  -8   8   2      407.57      279.05    176.56 o
  -7   8   2     2010.38     1915.88     66.72 o
  -6   8   2       11.52        4.19     19.46 o
  -5   8   2        0.34        9.10      8.88 o
  -4   8   2     3015.76     2996.72    487.95 o
  -3   8   2      230.28      316.17    109.60 o
  -2   8   2     2813.04     2903.03    397.55 o
  -1   8   2     8339.28     7905.76    279.72 o
   0   8   2     1170.17     1297.82     35.11 o
   1   8   2      959.84     1030.29     25.19 o
   2   8   2     2644.05     2696.61    168.03 o
   3   8   2      319.89      280.41     18.94 o
   4   8   2     9323.91     9178.21    332.93 o
   5   8   2      343.31      340.88     17.51 o
   6   8   2     5555.87     5708.46    232.45 o
   7   8   2     1007.70     1122.66     40.70 o
   8   8   2       96.86      153.05     37.14 o
   9   8   2       38.96       76.16     39.05 o
  10   8   2      756.35      734.54     71.83 o
  -8   9   2       17.41      -31.18     48.07 o
  -7   9   2     1514.21     1552.65    109.77 o
  -6   9   2      905.09      922.03     30.89 o
  -5   9   2     4579.07     3942.36    636.45 o
  -4   9   2     6136.85     4068.35    997.30 o
  -3   9   2     5345.79     4340.52   2009.90 o
  -2   9   2     8652.74     8579.57    571.72 o
  -1   9   2      341.65      364.16     36.51 o
   0   9   2    12569.88    12665.08   1106.92 o
   1   9   2     4386.84     4399.34    309.78 o
   2   9   2     2487.26     2549.02     62.37 o
   3   9   2     2286.30     1908.90     63.63 o
   4   9   2      326.51      343.56     19.41 o
   5   9   2      841.55      846.66     64.96 o
   6   9   2     1710.97     1551.29    120.87 o
   7   9   2      680.37      689.10     63.31 o
   8   9   2     7235.15     7361.69    135.59 o
   9   9   2      326.00      373.17     56.47 o
  -7  10   2       43.80       35.41     18.62 o
  -6  10   2       30.09       25.91     13.33 o
  -5  10   2      135.82      120.48     13.23 o
  -4  10   2      258.07      215.91     25.77 o
  -3  10   2       24.20       20.87     13.80 o
  -2  10   2       40.43       45.53     11.53 o
  -1  10   2      599.46      633.31     26.81 o
   0  10   2      189.56      193.76     18.28 o
   1  10   2       43.69       42.69     10.77 o
   2  10   2       21.91       13.48     14.83 o
   3  10   2      165.49      168.53     13.98 o
   4  10   2        1.60       -3.90     33.31 o
   5  10   2        4.61        4.01     13.42 o
   6  10   2      320.98      355.38     21.19 o
   7  10   2      887.24      999.00     49.42 o
   8  10   2       11.51      -13.19     27.72 o
   9  10   2       94.18       88.82     42.01 o
  -7  11   2     1892.51     2148.45    159.00 o
  -6  11   2        5.42       38.84     17.62 o
  -5  11   2      552.87      554.50     20.90 o
  -4  11   2      888.41      897.29     37.01 o
  -3  11   2     3245.39     3455.23    100.92 o
  -2  11   2     2948.76     3198.73     93.29 o
  -1  11   2        9.53       30.56     13.84 o
   0  11   2       33.30       18.10     14.81 o
   1  11   2     2313.93     2255.92     75.48 o
   2  11   2      156.33      155.37     13.86 o
   3  11   2      291.61      315.51     17.70 o
   4  11   2       62.10       48.56     14.00 o
   5  11   2      233.25      233.87     24.93 o
   6  11   2      671.91      614.01     74.23 o
   7  11   2      318.56      365.42     51.61 o
   8  11   2     2143.96     2045.84    323.10 o
   9  11   2       33.01       72.45     55.31 o
  -6  12   2        0.97      -14.25     19.00 o
  -5  12   2      102.05       94.49     12.90 o
  -4  12   2      454.10      426.31     22.55 o
  -3  12   2     6018.61     6546.97    140.22 o
  -2  12   2      328.10      309.17     19.00 o
  -1  12   2     1249.79     1170.84     57.72 o
   0  12   2       76.50       78.61     12.42 o
   1  12   2      488.46      496.54     20.05 o
   2  12   2      793.08      830.49     50.50 o
   3  12   2      870.35      895.97     32.27 o
   4  12   2     3212.33     3329.31    146.58 o
   5  12   2       10.89       22.00     19.41 o
   6  12   2       92.82       73.73     28.30 o
   7  12   2       16.12       95.75     29.46 o
   8  12   2      863.29      795.61    141.19 o
  -5  13   2       15.88       66.52     36.74 o
  -4  13   2     1951.66     1848.05     99.46 o
  -3  13   2      749.18      803.12     28.81 o
  -2  13   2      348.58      344.72     20.11 o
  -1  13   2      486.63      541.44     38.83 o
   0  13   2       41.86       46.42     16.58 o
   1  13   2      333.78      339.38     25.10 o
   2  13   2      113.04      124.62     16.20 o
   3  13   2       61.33       93.85     15.57 o
   4  13   2     9739.05    10061.44    221.82 o
   5  13   2      250.15      264.83     30.16 o
   6  13   2      208.77      265.69     55.66 o
   7  13   2      250.05      226.89     29.02 o
   8  13   2      787.84      916.70     75.91 o
  -4  14   2      110.77      174.52     37.80 o
  -2  14   2     3379.28     3808.93    175.41 o
  -1  14   2     2440.01     2493.78     70.59 o
   0  14   2        0.42       14.42     11.70 o
   1  14   2       50.32       82.43     15.90 o
   2  14   2     3988.42     4093.40     87.36 o
   3  14   2       46.21       75.66     19.76 o
   4  14   2      561.72      558.17     71.45 o
   5  14   2      176.39      183.95     56.79 o
   6  14   2        0.88      -50.14     50.14 o
   7  14   2      163.20      175.10     28.10 o
  -3  15   2     1295.40     1211.14    108.47 o
  -2  15   2      532.99      534.08     35.24 o
  -1  15   2     1161.36     1161.47     40.49 o
   0  15   2       22.17       41.91     13.05 o
   1  15   2       25.21       29.69     15.44 o
   2  15   2     3649.51     3668.53     96.73 o
   3  15   2      209.29      169.08     30.07 o
   4  15   2      701.59      762.00     69.09 o
   5  15   2       44.48       89.57     23.16 o
   6  15   2     7431.50     7105.00    491.49 o
  -2  16   2      467.28      394.73     73.93 o
  -1  16   2       59.65       43.29     21.51 o
   1  16   2      133.51       91.75     39.07 o
   2  16   2      125.98      130.38     19.54 o
   3  16   2     1252.25     1233.27     47.26 o
   4  16   2      775.88      698.38     44.47 o
   5  16   2      244.19      206.86     32.45 o
   0  17   2      478.51      430.75     41.13 o
   1  17   2      116.30       91.48     69.78 o
   2  17   2     2738.03     2676.92    150.48 o
   3  17   2       76.19       95.59     43.16 o
   4  17   2      108.43       62.87     39.59 o
  -3 -16   3     1507.68     1484.73     89.47 o
  -2 -16   3        8.56      -24.61     27.02 o
  -1 -16   3     2067.03     1998.46     77.52 o
  -6 -15   3     1074.80     1036.96     82.63 o
  -4 -15   3      961.55      936.19     43.39 o
  -3 -15   3        5.20       22.75     16.77 o
  -2 -15   3     1757.97     1787.76    116.66 o
  -1 -15   3     1189.90     1210.01     50.35 o
   0 -15   3      941.43      806.35     47.95 o
   1 -15   3      139.41      162.95     51.68 o
   2 -15   3        2.10      -29.60     29.60 o
  -7 -14   3      673.04      635.65    127.40 o
  -6 -14   3      518.48      425.57     67.96 o
  -5 -14   3     4731.84     4756.05    319.97 o
  -4 -14   3      587.79      594.38     26.95 o
  -3 -14   3     1362.67     1479.51     62.07 o
  -2 -14   3      580.82      610.05     27.13 o
  -1 -14   3     2056.01     2311.69    140.79 o
   2 -14   3     2872.75     2807.98    109.41 o
   3 -14   3       64.92       29.08     30.20 o
   4 -14   3      527.17      379.44     63.26 o
  -7 -13   3     1501.02     1408.02    256.07 o
  -6 -13   3      384.77      377.44     28.40 o
  -5 -13   3       69.01       32.80     26.98 o
  -4 -13   3     4134.71     4211.52    156.51 o
  -3 -13   3      534.78      583.11     26.46 o
  -2 -13   3     1151.95     1212.12     37.80 o
  -1 -13   3      740.22      761.70     36.12 o
   2 -13   3        6.12       -4.14     25.18 o
   3 -13   3     2084.22     2095.47    127.00 o
   4 -13   3     1935.37     1488.17    119.89 o
   5 -13   3       64.04      -24.04     50.69 o
  -8 -12   3      210.56      216.12     36.86 o
  -7 -12   3     1810.83     1744.83     76.03 o
  -6 -12   3     2548.25     2735.58     79.70 o
  -5 -12   3     1329.75     1340.54     72.89 o
  -4 -12   3        7.66       -2.49     15.31 o
  -3 -12   3      577.55      533.84     40.20 o
  -2 -12   3      503.90      499.45     28.21 o
  -1 -12   3      490.21      593.47     26.78 o
   0 -12   3     1107.97      783.73    267.42 o
   3 -12   3      166.71      217.60     35.46 o
   4 -12   3      300.75      182.75     49.31 o
   6 -12   3      641.04      437.44     72.26 o
  -8 -11   3       75.55      132.18     44.80 o
  -7 -11   3       61.17       35.29     28.15 o
  -6 -11   3     3361.33     3094.63     74.24 o
  -5 -11   3       28.84       25.37     20.60 o
  -4 -11   3     8295.36     9009.18    157.76 o
  -3 -11   3      258.59      245.90     16.48 o
  -2 -11   3     1667.89     1746.88     66.04 o
  -1 -11   3      495.60      535.04     28.41 o
   0 -11   3     1426.82     1456.86     61.10 o
   2 -11   3      881.77      901.17     65.28 o
   3 -11   3       11.71       51.25     33.78 o
   4 -11   3     3801.98     2746.76    243.95 o
   5 -11   3     1800.25     1846.76    421.22 o
   6 -11   3       46.25       94.85     33.46 o
  -9 -10   3      439.18      412.94     46.73 o
  -8 -10   3      729.60      807.47     84.27 o
  -7 -10   3     4304.86     3849.70    279.25 o
  -6 -10   3      291.86      339.23     22.51 o
  -5 -10   3      121.66      135.64     24.25 o
  -4 -10   3      450.18      437.99     33.32 o
  -3 -10   3        6.32        1.82     12.37 o
  -2 -10   3     3345.62     3132.14     63.50 o
  -1 -10   3     1022.79     1105.06     26.55 o
   0 -10   3     3971.08     3978.86    156.62 o
   4 -10   3       70.05       21.34     36.02 o
   5 -10   3      563.92      640.48    177.90 o
   6 -10   3     1326.08     1271.02    102.26 o
   7 -10   3      476.73      539.21    171.59 o
  -9  -9   3        8.67       52.89     49.42 o
  -8  -9   3      196.56      188.29     26.63 o
  -7  -9   3      140.19      104.48     30.52 o
  -6  -9   3     4606.24     4368.33     85.05 o
  -5  -9   3      107.56      159.70     36.73 o
  -4  -9   3      250.83      269.81     21.54 o
  -3  -9   3      414.57      390.99     23.47 o
  -2  -9   3     3799.33     3577.12    122.01 o
  -1  -9   3     2198.35     2466.80     57.62 o
   0  -9   3     2988.85     3140.61     84.55 o
   2  -9   3     1882.61     1600.59     84.63 o
   3  -9   3    12197.88    14097.09    519.95 o
   4  -9   3      579.59      598.15     57.58 o
   5  -9   3     1640.87     1691.75     87.21 o
   6  -9   3     1459.18     1367.31     66.95 o
   7  -9   3        3.37       35.70     32.79 o
  -9  -8   3       60.85       19.81     29.49 o
  -8  -8   3      345.82      343.55     36.15 o
  -7  -8   3     4044.70     3682.61    334.49 o
  -6  -8   3      122.94      118.79     43.43 o
  -5  -8   3     2554.96     2430.06    119.64 o
  -4  -8   3     2411.46     2354.97    111.46 o
  -3  -8   3      251.39      194.86     15.97 o
  -2  -8   3     7645.80     7117.91    442.15 o
  -1  -8   3      637.74      812.15     44.21 o
   0  -8   3     6608.35     6821.90    170.04 o
   4  -8   3      651.00      811.10     56.75 o
   6  -8   3       59.44       49.78      8.26 o
   7  -8   3     1185.06     1196.84     33.16 o
   8  -8   3     1089.24     1140.97     94.89 o
 -10  -7   3      158.77      150.12     35.02 o
  -9  -7   3      659.19      655.25     67.06 o
  -8  -7   3       26.10       65.93     28.04 o
  -7  -7   3     2287.81     2394.27     63.64 o
  -6  -7   3     3163.94     3248.06    153.75 o
  -5  -7   3      141.76      157.65     14.77 o
  -4  -7   3     2402.53     2229.71     87.88 o
  -3  -7   3    15282.47    15476.85    613.50 o
  -2  -7   3     7761.88     7601.05    135.57 o
  -1  -7   3       89.61      118.52      8.48 o
   0  -7   3      341.12      246.50     19.67 o
   2  -7   3     7412.71     7195.05    283.80 o
   3  -7   3     2265.83     2261.21    101.89 o
   4  -7   3      681.87      791.60     55.04 o
   5  -7   3     1710.93     1879.65     61.35 o
   6  -7   3     4810.78     5101.53    254.29 o
   7  -7   3       76.02      111.60     14.98 o
   8  -7   3     1115.89     1189.36    120.33 o
 -10  -6   3       99.45       13.95     30.38 o
  -9  -6   3     1594.33     1695.09     96.35 o
  -8  -6   3     1592.16     1638.23    118.98 o
  -7  -6   3        9.36      163.96    158.71 o
  -6  -6   3     2079.80     2041.19     74.95 o
  -5  -6   3      153.28      153.97     35.50 o
  -4  -6   3     1341.83     1284.86    203.76 o
  -3  -6   3      138.53      119.67     25.04 o
  -2  -6   3     5923.07     5232.00    641.07 o
  -1  -6   3     5212.71     5278.30     96.81 o
   0  -6   3     5899.94     6461.78    158.82 o
   2  -6   3     2557.71     1406.80     71.49 o
   3  -6   3     4819.09     4869.41    210.79 o
   4  -6   3      101.13      123.75     15.42 o
   5  -6   3     4241.20     4624.12    128.75 o
   6  -6   3      203.94      210.48     15.26 o
   7  -6   3      148.20      130.22     41.44 o
   8  -6   3      164.82      178.40     19.71 o
   9  -6   3      268.05      241.59     31.45 o
 -10  -5   3     3195.80     3328.64    216.26 o
  -9  -5   3     4466.96     4698.99    393.70 o
  -8  -5   3      521.25      645.25    140.69 o
  -7  -5   3     2162.11     2048.55    153.60 o
  -6  -5   3    16318.13    16614.45    710.18 o
  -5  -5   3     6335.70     6304.96    119.08 o
  -4  -5   3      365.87      370.11     31.55 o
  -3  -5   3     1094.67      954.25     54.22 o
  -2  -5   3    22944.95    25688.94    479.29 o
  -1  -5   3       14.57        9.33     11.09 o
   0  -5   3     3262.66     2976.69    111.06 o
   3  -5   3       79.70       96.96     24.29 o
   4  -5   3     5329.93     5095.05    394.47 o
   5  -5   3     7040.96     6296.91   1058.62 o
   6  -5   3     1145.30     1282.38     28.84 o
   7  -5   3     1293.93     1361.54     37.29 o
   8  -5   3      568.65      588.54     26.24 o
   9  -5   3     6594.98     7056.14   1104.68 o
 -10  -4   3       28.62       95.31     83.87 o
  -9  -4   3      997.72     1054.41     60.94 o
  -8  -4   3     4825.12     4945.74    225.62 o
  -7  -4   3      872.88      939.42     64.78 o
  -6  -4   3     8029.96     7158.14    209.36 o
  -5  -4   3     1730.35     1514.10     94.23 o
  -4  -4   3      444.35      432.52     27.43 o
  -3  -4   3      145.83       85.73     11.83 o
  -2  -4   3     8839.58     7980.74    124.26 o
  -1  -4   3    33534.83    41553.29   1719.59 o
   0  -4   3    14641.22    15996.59    531.80 o
   1  -4   3      501.62      635.27     37.37 o
   3  -4   3      927.44      874.46     34.67 o
   4  -4   3     9315.29     8159.93    903.12 o
   5  -4   3     3275.47     3328.36    157.40 o
   6  -4   3      272.83      291.30     16.73 o
   7  -4   3     1148.59     1220.89     42.59 o
   8  -4   3       19.85       53.25     14.09 o
   9  -4   3       22.46       15.38     20.46 o
 -10  -3   3     1328.59     1251.59    174.96 o
  -9  -3   3      595.71      616.85     46.05 o
  -8  -3   3       22.67       -0.52     13.37 o
  -7  -3   3      498.42      546.09     48.59 o
  -6  -3   3     6568.48     5967.08    322.70 o
  -5  -3   3     2923.64     2882.37     71.06 o
  -4  -3   3       43.93      549.00    537.11 o
  -3  -3   3     1021.85      980.25     40.62 o
  -2  -3   3     5286.61     4581.04    224.50 o
  -1  -3   3     6834.29     6929.74    234.94 o
   0  -3   3     5065.82     5311.51    203.84 o
   1  -3   3     5145.35     3852.72    149.45 o
   2  -3   3     7743.93     7503.91    910.21 o
   3  -3   3      515.60      507.06     16.66 o
   4  -3   3       67.58       42.14     16.62 o
   5  -3   3     3450.35     3359.97     56.20 o
   6  -3   3     4647.58     4599.24    280.12 o
   7  -3   3     1032.58     1135.84     65.38 o
   8  -3   3     1199.43     1276.95     72.93 o
   9  -3   3     3678.15     3701.19    127.22 o
 -10  -2   3      458.77      429.84     78.03 o
  -9  -2   3      167.40      206.25     22.25 o
  -8  -2   3       99.36       99.46     14.18 o
  -7  -2   3     3121.30     2951.17    135.20 o
  -6  -2   3     4590.66     4347.74    197.66 o
  -5  -2   3    13475.92    13165.41    573.14 o
  -4  -2   3       13.77      399.30    438.86 o
  -3  -2   3       26.04       48.95      9.50 o
  -2  -2   3    45135.44    58241.35   2986.32 o
  -1  -2   3     1493.38     1469.41     38.62 o
   0  -2   3     4821.61     5240.85    322.50 o
   1  -2   3    10121.36    11767.08    266.82 o
   2  -2   3      340.89      303.42     14.90 o
   3  -2   3     2603.50     2350.34    155.26 o
   4  -2   3     9450.87     8744.24    511.65 o
   5  -2   3    11034.60     9967.32    369.81 o
   6  -2   3     3204.95     3204.65    149.46 o
   7  -2   3     2326.26     2460.85     72.88 o
   8  -2   3        1.18       -9.87     15.06 o
   9  -2   3      259.48      301.70     33.78 o
  10  -2   3        3.28       63.31     28.72 o
 -10  -1   3       80.02       67.65     22.20 o
  -9  -1   3      770.87      835.07     36.64 o
  -8  -1   3       29.05        2.44     32.54 o
  -7  -1   3        1.27        7.68     20.90 o
  -6  -1   3     3095.91     2829.22    144.63 o
  -5  -1   3     5303.89     5037.63    283.76 o
  -4  -1   3    19722.52    20492.83    379.47 o
  -3  -1   3      557.17      632.76     31.00 o
  -2  -1   3      302.58      251.12     14.55 o
  -1  -1   3     4802.05     4749.07    303.28 o
   0  -1   3       19.42       47.02      6.19 o
   1  -1   3        0.47       66.23     12.75 o
   2  -1   3    28926.38    37067.92   2628.41 o
   3  -1   3      220.77      199.38     13.91 o
   4  -1   3     4961.91     4714.11    297.21 o
   5  -1   3     2597.21     2739.17    104.98 o
   6  -1   3     8897.32     8719.67    235.66 o
   7  -1   3        1.93       11.50     10.48 o
   8  -1   3     3739.04     3854.58     80.80 o
   9  -1   3      755.90      729.01     53.26 o
  10  -1   3     1285.23     1210.30     89.58 o
 -10   0   3      539.02      346.10     30.85 o
  -9   0   3      700.95      836.48     75.96 o
  -8   0   3      621.97      522.09     58.07 o
  -7   0   3       34.29       43.72     12.00 o
  -6   0   3     1861.19     1982.06     75.04 o
  -5   0   3      372.55      335.07     13.67 o
  -4   0   3     5265.06     4793.03    394.30 o
  -3   0   3     1195.69     1165.53     45.25 o
  -2   0   3    17351.47    18740.88    614.05 o
  -1   0   3      695.97      745.20     20.65 o
   1   0   3      141.92      193.20     18.19 o
   2   0   3        9.44       22.36      6.53 o
   3   0   3     1565.53     1665.82     85.91 o
   4   0   3     2552.05     2469.50     84.36 o
   5   0   3     1934.81     1837.66     48.17 o
   6   0   3     8097.71     7402.20    193.97 o
   7   0   3      576.88      642.77     35.23 o
   8   0   3       91.22       71.59     15.22 o
   9   0   3       24.20       14.58     22.79 o
  10   0   3       44.75       84.07     34.00 o
 -10   1   3     1506.71      987.06    105.34 o
  -9   1   3     6533.43     7000.86    866.86 o
  -8   1   3      545.25      510.60     28.08 o
  -7   1   3      296.57      340.56     21.78 o
  -6   1   3     3661.69     3666.98    140.64 o
  -5   1   3       52.99       19.69     17.72 o
  -4   1   3        0.29       -7.67      8.38 o
  -3   1   3     8576.25     7973.50    281.24 o
  -2   1   3    42880.60    63679.93   4155.53 o
  -1   1   3     1326.83     1421.22     48.17 o
   0   1   3       75.81       77.79     22.22 o
   1   1   3      445.67      397.80     16.47 o
   2   1   3    54926.15    76099.77   6511.10 o
   3   1   3      263.57      308.40     11.96 o
   4   1   3      171.94      202.12     17.68 o
   5   1   3     7051.67     5995.08    380.40 o
   6   1   3    10110.32     9277.79    551.51 o
   7   1   3      147.30      165.71     21.60 o
   8   1   3     1694.29     1670.71     84.09 o
   9   1   3      612.34      635.80     39.58 o
  10   1   3      324.01      343.60     37.63 o
  -9   2   3     2287.12     2177.23    145.40 o
  -8   2   3     2932.71     3127.99    143.15 o
  -7   2   3        3.06       22.19     12.49 o
  -6   2   3       59.63       81.01     29.45 o
  -5   2   3    15721.17    15201.45   2953.17 o
  -4   2   3    17724.31    18425.51    449.05 o
  -3   2   3     3742.16     3679.33    129.80 o
  -2   2   3      671.46      661.92     44.66 o
  -1   2   3      388.65      464.93     13.40 o
   0   2   3      902.25      875.46     26.11 o
   1   2   3     1268.56     1162.80     83.90 o
   2   2   3    24774.19    27598.01   1274.97 o
   3   2   3        2.16       26.68      9.49 o
   4   2   3        9.76       37.39      9.12 o
   5   2   3     2798.47     2629.25     94.69 o
   6   2   3     2751.00     2517.85    103.52 o
   7   2   3      171.19      193.52     19.91 o
   8   2   3     4247.29     4327.87    247.99 o
   9   2   3      363.50      402.01     70.98 o
  10   2   3       99.17       82.88     24.47 o
  -9   3   3     3907.13     3913.87    239.58 o
  -8   3   3      418.45      389.52     39.84 o
  -7   3   3      120.58      103.73     20.47 o
  -6   3   3     1195.09     1251.99     33.95 o
  -5   3   3     2953.38     2948.02     67.44 o
  -4   3   3      636.44      594.29     37.69 o
  -3   3   3      549.75      448.98     12.82 o
  -2   3   3    20298.23    23094.26    409.89 o
  -1   3   3     3613.42     2947.38    361.92 o
   0   3   3     4878.65     4418.93    231.28 o
   1   3   3    14824.71    16910.42    782.18 o
   2   3   3     1436.43     1381.37    101.52 o
   3   3   3     1066.44      932.90     74.22 o
   4   3   3      263.78      289.66     15.00 o
   5   3   3     9042.66     7833.46    242.03 o
   6   3   3     2215.43     2119.82     82.97 o
   7   3   3     1115.68     1151.36     52.60 o
   8   3   3      639.05      562.86     34.51 o
   9   3   3     3739.89     3634.73    349.77 o
  10   3   3      269.65      159.61     60.38 o
  -9   4   3      232.40      241.51     27.54 o
  -8   4   3      867.60      904.70     62.80 o
  -7   4   3      862.45      861.94     50.80 o
  -6   4   3      222.26      216.62     24.92 o
  -5   4   3      757.76      812.86     30.36 o
  -4   4   3     1533.69     1608.60    104.83 o
  -3   4   3     9213.44    10572.45    642.77 o
  -2   4   3      909.17      961.81     26.47 o
  -1   4   3     8867.45     7911.67    339.53 o
   0   4   3     3973.35     3621.69    107.35 o
   1   4   3       71.17       71.10      8.42 o
   2   4   3    19948.05    19338.64   1607.64 o
   3   4   3      864.58      903.51     38.05 o
   4   4   3     9320.37     9110.36    775.81 o
   5   4   3    12090.05    11181.27    490.77 o
   6   4   3       48.67      122.60     47.26 o
   7   4   3     4060.36     4008.32     85.22 o
   8   4   3     1520.48     1342.02     73.60 o
   9   4   3      528.82      479.27     53.66 o
  10   4   3      106.44      120.16     31.54 o
  -9   5   3      506.81      461.64     76.28 o
  -8   5   3     2190.12     2217.11    155.20 o
  -7   5   3     4487.39     4432.50    157.46 o
  -6   5   3      148.78      203.22     26.22 o
  -5   5   3     1726.53     1632.39     44.92 o
  -4   5   3      874.30      960.76     31.39 o
  -3   5   3     7866.49     7583.22    395.61 o
  -2   5   3     3435.92     3491.19    231.45 o
  -1   5   3     3115.00     3006.02    133.55 o
   0   5   3      105.99       92.28     12.59 o
   1   5   3    41352.48    56981.23   3603.64 o
   2   5   3     7107.33     7249.82    193.71 o
   3   5   3      222.32      326.44     19.44 o
   4   5   3     4265.65     4330.65    104.18 o
   5   5   3     4102.50     3771.95    120.34 o
   6   5   3     2204.37     2157.96     85.83 o
   7   5   3       48.29       78.62     44.37 o
   8   5   3       23.94       67.90     14.56 o
   9   5   3     2290.20     2219.82    175.71 o
  10   5   3     1719.02     1758.93    174.73 o
  -9   6   3        5.06       13.32     60.03 o
  -8   6   3        4.75        2.96     17.90 o
  -7   6   3      110.56      150.04     13.97 o
  -6   6   3        0.00      -18.60     18.60 o
  -5   6   3     1358.01     1443.23    103.39 o
  -4   6   3      608.14      698.53     69.04 o
  -3   6   3     1624.25     1837.11    109.85 o
  -2   6   3      288.95      277.84     44.50 o
  -1   6   3      177.48      238.30     17.90 o
   0   6   3     6203.16     6104.90    369.99 o
   1   6   3    10515.76    11010.90    186.24 o
   2   6   3     8942.17     7705.22    643.16 o
   3   6   3      379.86      496.34     40.24 o
   4   6   3     1231.72     1261.18     76.02 o
   5   6   3     1965.64     1767.95     82.85 o
   6   6   3      201.71      215.58     33.35 o
   7   6   3      793.65      754.69     44.26 o
   8   6   3       13.21      207.33    125.68 o
   9   6   3      707.23      707.66     65.18 o
  10   6   3     2135.88     2589.62     82.92 o
  -8   7   3      336.77      352.82     76.69 o
  -7   7   3     6560.71     6594.98    180.22 o
  -6   7   3     4610.65     4528.23    111.67 o
  -5   7   3       28.99       43.45     12.66 o
  -4   7   3      209.70      169.96     14.40 o
  -3   7   3     3834.90     4227.30    136.09 o
  -2   7   3      705.13      656.66     35.13 o
  -1   7   3     7872.15     7944.63    320.77 o
   0   7   3     1852.94     1780.38    125.41 o
   1   7   3    24049.88    28460.41    579.54 o
   2   7   3    13054.51    11809.04    637.48 o
   3   7   3      332.95      333.30     28.99 o
   4   7   3     1458.27     1459.82    120.23 o
   5   7   3     1513.94     1489.94     35.15 o
   6   7   3    11931.25    12145.98    520.49 o
   7   7   3      242.70      437.62    212.85 o
   8   7   3     1762.26     1917.83    120.96 o
   9   7   3     1352.60     1241.81    189.28 o
  10   7   3     2575.85     2511.77    101.84 o
  -8   8   3     1913.83     1879.73    252.26 o
  -7   8   3      744.56      690.41     73.18 o
  -6   8   3     2234.29     2078.58    122.37 o
  -5   8   3      751.18      735.47     44.77 o
  -4   8   3     6286.81     6768.95    531.79 o
  -3   8   3     1126.70     1191.48     81.74 o
  -2   8   3       59.83       55.74     63.64 o
  -1   8   3     6721.67     7103.54    492.49 o
   0   8   3    17112.67    17507.12    409.59 o
   1   8   3    16759.36    18406.51    864.36 o
   2   8   3      775.81      790.60     52.05 o
   3   8   3       71.61       60.24     12.48 o
   4   8   3    11686.25    11414.65    458.06 o
   5   8   3      960.33      875.97     25.43 o
   6   8   3      903.63     1232.55    375.87 o
   7   8   3      258.75      336.33     23.01 o
   8   8   3       70.39       28.13     19.02 o
   9   8   3     6462.79     6610.26    262.94 o
  10   8   3     1466.76     1431.56     93.77 o
  -8   9   3      668.77      545.76     52.78 o
  -7   9   3      325.03      299.89     39.62 o
  -6   9   3     8820.34     9401.57    284.15 o
  -5   9   3      477.58      524.23     28.28 o
  -4   9   3       18.97       13.25     23.48 o
  -3   9   3     2169.07     2266.58     52.20 o
  -2   9   3     1516.55     1468.83    183.78 o
  -1   9   3       20.56       18.66     13.06 o
   0   9   3     1331.25     1285.20     66.48 o
   1   9   3    12121.89    11773.59    917.60 o
   2   9   3    12717.24    12507.52    427.51 o
   3   9   3      202.02      226.99     19.30 o
   4   9   3      117.33      125.17     13.67 o
   5   9   3     1357.91     1399.00     68.78 o
   6   9   3     3192.28     3031.11    160.11 o
   7   9   3     1251.18     1274.64    118.32 o
   8   9   3      757.55      661.63     52.32 o
   9   9   3      110.68      132.21     50.70 o
  -7  10   3      153.87      122.04     18.17 o
  -6  10   3     1004.71      938.54     95.07 o
  -5  10   3     2002.80     1993.95    237.05 o
  -3  10   3     2554.18     2797.32     83.72 o
  -2  10   3       91.78      111.27     19.61 o
  -1  10   3     2279.89     2378.97     73.53 o
   0  10   3     4964.23     4681.96    109.95 o
   1  10   3     7213.51     7217.09    461.29 o
   2  10   3        0.94      -14.63     14.63 o
   3  10   3      145.26      166.45     15.72 o
   4  10   3      854.62      829.53     24.65 o
   5  10   3     2043.88     2140.71     65.11 o
   6  10   3     2274.71     2472.82     87.76 o
   7  10   3     1768.48     1575.64    140.56 o
   8  10   3     2401.03     2538.43     89.11 o
   9  10   3     1442.41     1450.06    292.87 o
  -7  11   3      103.88       72.32     64.41 o
  -6  11   3     1130.23     1009.32     64.46 o
  -5  11   3      469.09      497.05     45.84 o
  -4  11   3       11.91       10.87      8.72 o
  -3  11   3     8946.44     9485.54    249.74 o
  -2  11   3     1880.13     2017.95     87.52 o
  -1  11   3       13.09       38.40     14.07 o
   0  11   3      876.94      844.26     64.26 o
   1  11   3     9612.56    10399.84    924.17 o
   2  11   3       51.51       43.63     11.32 o
   3  11   3       77.94       86.09     30.76 o
   4  11   3      580.39      604.14     25.14 o
   5  11   3     5786.78     5991.93    231.49 o
   6  11   3      775.89      857.99     33.75 o
   7  11   3     8656.23     8786.08    754.05 o
   8  11   3      188.26      175.71     33.41 o
   9  11   3      254.24      176.86     36.35 o
  -6  12   3      100.62       50.98     29.16 o
  -5  12   3      599.67      627.90     49.13 o
  -4  12   3      191.81      161.66     33.22 o
  -3  12   3     2092.83     2139.69    103.63 o
  -2  12   3     1701.23     1710.89     47.26 o
  -1  12   3     1031.79     1088.82     57.45 o
   0  12   3      312.57      270.94     17.62 o
   1  12   3      314.61      314.23     16.65 o
   2  12   3      614.19      663.28     33.82 o
   3  12   3        1.96       15.43     19.70 o
   4  12   3     4015.93     4424.91    196.24 o
   5  12   3     3147.67     3273.37    318.01 o
   6  12   3     2493.78     2395.46    114.74 o
   7  12   3     2153.77     2098.68     65.82 o
   8  12   3       78.69       16.13     51.95 o
  -5  13   3      320.04      302.08     51.67 o
  -4  13   3       74.69       80.54     13.05 o
  -3  13   3     9306.49    10297.50    265.60 o
  -2  13   3      404.18      443.18     26.18 o
  -1  13   3      345.88      328.60     18.31 o
   0  13   3     5957.41     6022.22    142.83 o
   1  13   3     5309.54     5700.53    285.04 o
   2  13   3      106.33      100.50     14.69 o
   3  13   3      751.24      710.08     64.48 o
   4  13   3     1412.89     1324.45     72.50 o
   5  13   3     2457.91     2365.79    124.98 o
   6  13   3      152.27      160.67     36.69 o
   7  13   3     1900.15     1685.90    107.28 o
   8  13   3       19.29       33.01     39.28 o
  -4  14   3      115.43      153.69     38.36 o
  -3  14   3      242.26      186.83     33.35 o
  -2  14   3       85.53       81.46     16.36 o
  -1  14   3     1009.98      962.01     51.22 o
   0  14   3      473.37      411.64     23.66 o
   1  14   3      312.18      303.18     17.87 o
   2  14   3       26.31       41.09     19.89 o
   3  14   3      230.48      225.84     24.64 o
   4  14   3       92.71       51.59     20.28 o
   5  14   3     5986.43     6202.62    267.70 o
   6  14   3      461.13      447.02     51.82 o
   7  14   3      344.59      415.41     37.94 o
  -3  15   3     1132.10     1121.69     59.75 o
  -2  15   3     1569.15     1614.23     71.56 o
  -1  15   3     1361.51     1336.91     49.98 o
   0  15   3       33.76       44.68     14.77 o
   1  15   3     1812.37     1853.38    105.34 o
   2  15   3      597.97      606.25     45.36 o
   3  15   3      167.11      139.66     53.91 o
   4  15   3      706.90      653.95     51.78 o
   5  15   3       80.67      205.24     54.60 o
   6  15   3      391.70      382.24     33.10 o
  -2  16   3      772.10      806.45     93.74 o
  -1  16   3     1486.61     1526.07     64.47 o
   0  16   3      185.05      170.34     30.53 o
   1  16   3     2630.50     2923.52     82.10 o
   2  16   3      159.84      166.01     26.84 o
   3  16   3      220.19      171.58     21.75 o
   4  16   3       31.68       50.42     24.25 o
   5  16   3     4778.68     4772.25    287.78 o
   0  17   3     2958.41     2940.73    163.69 o
   2  17   3     1490.10     1488.36     89.75 o
   3  17   3      120.09      161.38     44.43 o
   4  17   3       41.03       21.97     49.62 o
  -4 -16   4      232.70      195.41     43.29 o
  -2 -16   4     1031.95      929.98     50.53 o
  -5 -15   4      913.05      873.99    104.40 o
  -3 -15   4      512.40      481.15     49.18 o
  -2 -15   4      914.58      911.79     59.30 o
  -1 -15   4       73.18       31.77     24.14 o
   1 -15   4        2.69       31.85     45.07 o
   2 -15   4     1153.43     1120.34     65.51 o
  -6 -14   4       43.47       17.54     32.87 o
  -5 -14   4     2331.88     2494.69     75.90 o
  -4 -14   4     4214.58     4356.25    116.39 o
  -3 -14   4     1946.17     1908.68     83.81 o
  -2 -14   4     5244.03     5504.40    187.11 o
  -1 -14   4     1872.50     1884.22     50.65 o
   0 -14   4     4739.24     4781.65    193.23 o
   2 -14   4     5283.73     5714.24    277.68 o
   3 -14   4      389.47      361.62     43.72 o
   4 -14   4      356.29      372.33     66.73 o
  -7 -13   4     1011.51      869.68     84.90 o
  -6 -13   4      536.76      405.88     30.85 o
  -5 -13   4       15.59       64.30     28.23 o
  -4 -13   4       85.18       65.88     16.97 o
  -3 -13   4     5237.81     5668.08    133.87 o
  -2 -13   4     1721.55     1755.41     55.97 o
  -1 -13   4     2576.82     2901.01     71.71 o
   0 -13   4      957.67     1093.87     54.59 o
   2 -13   4      252.12      289.12     71.20 o
   3 -13   4     1218.91     1042.02     78.08 o
   4 -13   4      954.37      951.38    106.57 o
  -8 -12   4     1573.39     1656.94    105.85 o
  -7 -12   4      573.94      472.25     54.62 o
  -6 -12   4       69.83       47.39     25.54 o
  -5 -12   4      920.22      885.77     29.22 o
  -4 -12   4     4565.00     4705.20    151.90 o
  -3 -12   4      133.01       92.82     16.18 o
  -2 -12   4     7793.83     8329.82    163.61 o
  -1 -12   4      874.38      918.32     28.32 o
   0 -12   4     2476.36     2777.39    148.62 o
   3 -12   4     2831.60     2500.39    137.06 o
   4 -12   4      834.06      917.50    168.90 o
   5 -12   4        6.08       26.64     40.34 o
  -7 -11   4     7082.53     7131.35    380.46 o
  -6 -11   4      282.03      303.91     32.13 o
  -5 -11   4     1515.14     1512.17     46.62 o
  -4 -11   4      124.81      131.04     14.85 o
  -3 -11   4     5410.04     5704.86    179.79 o
  -2 -11   4      366.32      364.86     19.03 o
  -1 -11   4        0.23       -0.60      8.84 o
   0 -11   4     3287.74     3187.31    543.08 o
   2 -11   4       48.93       51.75     30.51 o
   3 -11   4      360.83      358.15     33.25 o
   4 -11   4      721.42      607.31     64.19 o
   6 -11   4     2149.08     1968.59    149.71 o
  -9 -10   4      143.09      166.14     49.65 o
  -8 -10   4      544.59      431.19     54.23 o
  -7 -10   4      181.82      205.85     65.94 o
  -6 -10   4     1815.07     1917.55    182.45 o
  -5 -10   4       90.57      122.91     43.35 o
  -4 -10   4     5289.08     5895.20    181.92 o
  -3 -10   4      296.14      287.34     17.00 o
  -2 -10   4     6534.91     6342.66    137.67 o
  -1 -10   4     4048.60     4194.14    109.55 o
   0 -10   4      381.04      360.56     24.88 o
   2 -10   4     4098.70     3978.11    175.41 o
   3 -10   4       74.34       -7.63     20.80 o
   4 -10   4      172.72      138.73     27.31 o
   5 -10   4      869.84      819.84     70.95 o
   6 -10   4     6061.71     5532.22    202.99 o
   7 -10   4      194.80      236.59     68.31 o
  -9  -9   4     1400.88     1533.23     96.96 o
  -8  -9   4       31.05       57.49     33.07 o
  -7  -9   4     1793.72     1635.31    103.60 o
  -6  -9   4      352.01      281.19     94.32 o
  -5  -9   4       96.88      111.24     32.77 o
  -4  -9   4      244.64      229.48     20.38 o
  -3  -9   4      130.41      153.45     15.15 o
  -2  -9   4        3.91       -3.98     15.54 o
  -1  -9   4     2487.92     2593.00     58.65 o
   0  -9   4     2904.35     3011.20    114.10 o
   2  -9   4      765.98      779.87     54.88 o
   3  -9   4        1.14       10.62     27.89 o
   4  -9   4     2051.39     1724.53    498.89 o
   5  -9   4       77.19       90.67     36.02 o
   6  -9   4     4901.17     4590.87    448.74 o
   7  -9   4      525.94      495.98     62.64 o
  -9  -8   4      284.76      280.46     51.92 o
  -8  -8   4      311.19      346.15     37.79 o
  -7  -8   4      995.79     1175.73    290.82 o
  -6  -8   4     4527.92     4534.76    155.71 o
  -5  -8   4     2158.07     2122.54    114.66 o
  -4  -8   4     9420.04     9053.95    164.82 o
  -3  -8   4       70.61       87.66     19.02 o
  -2  -8   4     1247.29     1148.62     56.13 o
  -1  -8   4     5846.26     5772.07    105.87 o
   0  -8   4     1574.54     1602.37    102.88 o
   2  -8   4     5324.46     4632.30    192.07 o
   3  -8   4     5407.94     5464.54    215.88 o
   5  -8   4     2314.71     1989.47    108.99 o
   6  -8   4     6845.05     7355.65    309.97 o
   7  -8   4      192.02      221.26     36.00 o
   8  -8   4      351.77      320.01     58.41 o
  -9  -7   4        3.71       26.98     46.13 o
  -8  -7   4        2.14       40.56     55.18 o
  -7  -7   4       55.53       36.28     20.33 o
  -6  -7   4      747.83      786.57     38.47 o
  -5  -7   4     3624.61     3301.21    376.54 o
  -4  -7   4       10.67       39.31     15.64 o
  -3  -7   4    10190.18    11047.22    496.61 o
  -2  -7   4        7.57       26.12     12.60 o
  -1  -7   4     1632.77     1571.67     39.49 o
   0  -7   4      308.23      355.29     18.21 o
   2  -7   4     5502.58     5751.37    225.70 o
   3  -7   4     1113.33      897.19     62.88 o
   4  -7   4     3692.66     3433.17    421.89 o
   5  -7   4     3371.23     3095.42    680.01 o
   6  -7   4        1.14       -9.14      9.14 o
   7  -7   4       29.30        2.09     11.50 o
   8  -7   4     1059.63     1005.74     86.63 o
 -10  -6   4      202.17      203.44     45.66 o
  -9  -6   4       56.50       57.96     40.07 o
  -8  -6   4     2481.60     2773.06    198.62 o
  -7  -6   4     1365.99     1723.73    255.33 o
  -6  -6   4      937.93      990.75     45.27 o
  -5  -6   4     2069.35     2206.99     89.47 o
  -4  -6   4    10661.47    10127.39    532.53 o
  -3  -6   4       12.06       23.61     16.41 o
  -2  -6   4        0.42       -2.11     10.92 o
  -1  -6   4      595.78      703.84     18.45 o
   0  -6   4       94.20       25.12     11.40 o
   1  -6   4     1308.76     1460.66     49.01 o
   2  -6   4     7922.41     6224.65    244.27 o
   3  -6   4     3573.60     3440.03    139.41 o
   4  -6   4     1508.27     1505.42    159.95 o
   5  -6   4     2936.35     2988.11    245.94 o
   6  -6   4     1334.62     1394.96     30.18 o
   7  -6   4     3453.20     3226.92    642.34 o
   8  -6   4      293.08      291.06     20.19 o
   9  -6   4      359.07      374.77     34.05 o
 -10  -5   4     1231.27     1393.03    110.68 o
  -9  -5   4      461.89      431.16     81.90 o
  -8  -5   4      697.29      776.79    194.05 o
  -7  -5   4      297.32      340.71     47.39 o
  -6  -5   4     5760.81     6136.83    319.11 o
  -5  -5   4     9666.73     9215.96    544.50 o
  -4  -5   4    11490.98    10280.45    317.53 o
  -3  -5   4    42346.43    49617.41   4003.55 o
  -2  -5   4     1365.30     1276.86     68.85 o
  -1  -5   4      858.09      832.60     23.04 o
   0  -5   4      255.54      241.53     12.41 o
   1  -5   4    12120.69    12909.64    489.23 o
   2  -5   4       25.70        8.69     21.14 o
   3  -5   4     5042.69     4425.51    179.15 o
   4  -5   4    11166.95    10839.25    736.52 o
   5  -5   4     7663.42     7164.56    466.38 o
   6  -5   4      882.90      950.46     34.40 o
   7  -5   4      851.51      836.93     24.46 o
   8  -5   4     1327.27     1396.43     82.10 o
   9  -5   4      403.62      337.13     34.31 o
 -10  -4   4        9.68        9.06     28.68 o
  -9  -4   4      785.26      851.90     48.71 o
  -8  -4   4     1256.12     1303.19     68.84 o
  -7  -4   4       28.65      -27.15     42.05 o
  -6  -4   4      447.28      610.03     21.42 o
  -5  -4   4     1124.28     1149.08     49.24 o
  -4  -4   4     3488.95     3379.34    179.15 o
  -3  -4   4     1116.77     1195.14     71.08 o
  -2  -4   4     1320.55     1312.72     63.24 o
  -1  -4   4     5984.54     6030.42    352.28 o
   0  -4   4    16971.64    21330.12    617.04 o
   1  -4   4      306.27      295.07     27.25 o
   2  -4   4     1818.12     1753.61     79.09 o
   3  -4   4     2174.39     2297.57     98.29 o
   4  -4   4      743.43      714.00     58.87 o
   5  -4   4     3726.55     3314.02    271.83 o
   6  -4   4     1652.09     1807.20     44.43 o
   7  -4   4       20.04       25.77     22.38 o
   8  -4   4        9.80        7.11     14.84 o
   9  -4   4        2.55       33.58     24.71 o
 -10  -3   4      457.86      494.45     47.69 o
  -9  -3   4     1809.84     1989.23    151.14 o
  -8  -3   4     3323.95     3496.78    136.63 o
  -7  -3   4     3955.95     3571.81    216.37 o
  -6  -3   4     1361.72     1347.15     48.05 o
  -5  -3   4     4950.91     4442.23    159.64 o
  -4  -3   4        2.21       -9.00     24.12 o
  -3  -3   4    13539.55    12481.41    401.16 o
  -2  -3   4     1497.48     1356.45    116.42 o
  -1  -3   4     8747.99     9069.62    143.58 o
   0  -3   4     2875.56     2905.82     61.26 o
   1  -3   4    18702.69    20299.01    473.65 o
   2  -3   4      370.70      459.96     18.79 o
   3  -3   4       83.13      127.35     13.10 o
   4  -3   4     2032.11     1910.30    120.57 o
   5  -3   4     7454.55     6822.60    606.34 o
   6  -3   4      785.12      823.97     21.31 o
   7  -3   4      847.40      898.02     60.17 o
   8  -3   4        4.39        1.14     15.45 o
   9  -3   4     1186.13     1204.89    130.74 o
 -10  -2   4      541.70      467.29     27.87 o
  -9  -2   4     1272.12     1279.82     56.83 o
  -8  -2   4      257.16      303.44     44.16 o
  -7  -2   4        7.36       25.27     34.97 o
  -6  -2   4     1079.10     1123.62     38.02 o
  -5  -2   4     1603.32     1564.37     73.82 o
  -4  -2   4     1990.26     2020.51    206.42 o
  -3  -2   4        8.45       17.70     14.46 o
  -2  -2   4     3838.05     3672.60    258.89 o
  -1  -2   4     8909.20    10530.98    428.34 o
   0  -2   4     1276.95     1236.71     35.76 o
   1  -2   4     5449.12     5305.49    292.24 o
   2  -2   4      227.28      252.09     11.96 o
   3  -2   4      372.54      534.33     29.58 o
   4  -2   4     8343.07     7780.45    711.53 o
   5  -2   4     1373.13     1487.95     61.37 o
   6  -2   4     1021.70     1023.65     40.91 o
   7  -2   4     1218.82     1250.24     68.13 o
   8  -2   4       76.91      125.02     23.20 o
   9  -2   4     1220.29     1152.96     89.09 o
  10  -2   4      415.63      325.27     39.95 o
 -10  -1   4      845.25      822.64    192.70 o
  -9  -1   4     2654.79     2679.86    233.44 o
  -8  -1   4     1537.89     1617.23    113.48 o
  -7  -1   4     3679.90     3534.24    120.29 o
  -6  -1   4     5484.47     5322.70    196.78 o
  -5  -1   4     2994.49     2879.87    232.32 o
  -4  -1   4        8.54      443.08    489.65 o
  -3  -1   4     3617.10     3407.41     78.04 o
  -2  -1   4    12469.84    12646.80    447.74 o
  -1  -1   4    87172.41   176719.19   3134.19 o
   0  -1   4      465.49      506.85     15.33 o
   1  -1   4    63607.40   106742.59   5170.93 o
   2  -1   4    67304.16   101194.38  13187.21 o
   3  -1   4      807.99      698.13     33.48 o
   4  -1   4      519.33      526.47     32.70 o
   5  -1   4    13967.77    13676.28    662.75 o
   6  -1   4      679.87      690.86     42.45 o
   7  -1   4     1618.97     1773.59     67.01 o
   8  -1   4      728.81      742.18     30.88 o
   9  -1   4     4294.78     4450.71    257.63 o
  10  -1   4        2.91       32.68     22.48 o
 -10   0   4     2845.31     2592.21    168.02 o
  -9   0   4      251.63      192.41     21.66 o
  -8   0   4     1280.43     1280.66     34.28 o
  -7   0   4     1139.21     1203.33     71.23 o
  -6   0   4     4488.39     4442.92    225.43 o
  -5   0   4       70.74       81.42     24.44 o
  -4   0   4       52.25      122.19     15.43 o
  -3   0   4     1900.45     1913.33     78.41 o
  -2   0   4     4741.67     4563.93    213.68 o
  -1   0   4        0.05       72.49     13.39 o
   1   0   4    10471.73    11947.79    453.56 o
   2   0   4      120.70      131.75     20.61 o
   3   0   4      500.75      518.48     39.71 o
   4   0   4     4548.90     4399.19    245.25 o
   5   0   4      579.78      570.54     24.84 o
   6   0   4       76.47       66.43     13.03 o
   7   0   4        3.71        4.80     13.26 o
   8   0   4      770.93      749.09     21.98 o
   9   0   4     1772.05     1780.17     79.23 o
  10   0   4        1.28       12.82     29.30 o
 -10   1   4     2539.49     2385.59    114.09 o
  -9   1   4      730.14      666.01     87.80 o
  -8   1   4     2214.01     2418.99    121.02 o
  -7   1   4       18.78        6.61     27.75 o
  -6   1   4    11659.57    11835.04    259.78 o
  -5   1   4     2468.47     2300.22    141.45 o
  -4   1   4     9348.47     9500.38    445.04 o
  -3   1   4      183.40      204.60     18.72 o
  -2   1   4    41229.05    60597.73   1539.03 o
  -1   1   4    36502.44    51133.80   3925.16 o
   0   1   4      747.08      770.45     77.04 o
   1   1   4    45319.48    67606.10   1993.87 o
   2   1   4     2695.22     2552.89    124.19 o
   3   1   4     4191.28     3395.85    178.99 o
   4   1   4       59.99       91.88     20.63 o
   5   1   4     6765.59     6227.16    140.59 o
   6   1   4     1778.14     1664.33     60.74 o
   7   1   4     2296.15     2262.34     45.71 o
   8   1   4       68.25       41.12     13.88 o
   9   1   4     2881.06     2939.63    134.07 o
  10   1   4     2238.40     2079.52    165.78 o
 -10   2   4      710.92      685.43     43.62 o
  -9   2   4       64.60       58.87     31.10 o
  -8   2   4       12.18       20.17     22.60 o
  -7   2   4     1087.08     1183.63     65.68 o
  -6   2   4       55.92       87.70     21.41 o
  -5   2   4     2693.63     2587.08    139.92 o
  -4   2   4     4348.55     3703.68    354.45 o
  -3   2   4      795.94      747.80     38.73 o
  -2   2   4     1236.89     1309.34     76.62 o
  -1   2   4     5219.10     4292.26    224.09 o
   0   2   4      131.57      191.79     15.00 o
   1   2   4       66.81      139.58     17.99 o
   2   2   4     4259.48     4094.41    172.51 o
   3   2   4      837.04      768.52     38.93 o
   4   2   4     4622.16     3851.54    255.99 o
   5   2   4     2317.74     2195.18     80.79 o
   6   2   4     1325.77     1270.14     82.36 o
   7   2   4      144.31      141.65     12.96 o
   8   2   4      559.33      614.82     53.91 o
   9   2   4      591.44      569.37     34.06 o
  10   2   4       54.54       65.45     36.58 o
  -9   3   4        6.59       11.46     32.23 o
  -8   3   4     3445.39     3679.54    139.08 o
  -7   3   4     1193.12     1371.10     78.36 o
  -6   3   4      526.61      487.35     26.66 o
  -5   3   4    18124.70    18105.03   1528.17 o
  -4   3   4     7547.54     7253.70    224.88 o
  -3   3   4     2010.93     2033.24     51.12 o
  -2   3   4    11880.82    11093.13   2279.04 o
  -1   3   4     2382.97     1813.00    122.72 o
   0   3   4     5898.56     5760.97    243.35 o
   1   3   4       61.71      100.93     11.20 o
   2   3   4    10939.14    11602.74    909.82 o
   3   3   4    17920.78    17524.39    589.62 o
   4   3   4     2328.16     2271.17    341.36 o
   5   3   4     7844.68     7292.07    264.71 o
   6   3   4     4878.42     4928.49    193.28 o
   7   3   4     1507.38     1554.86    104.13 o
   8   3   4        9.04       -3.26     15.17 o
   9   3   4      543.52      572.11     51.61 o
  10   3   4     4524.72     4734.69    203.73 o
  -9   4   4     1906.60     2313.83    422.49 o
  -8   4   4     3075.77     3093.70     63.89 o
  -7   4   4      188.09      218.57     19.55 o
  -6   4   4     1033.88     1065.93     34.45 o
  -5   4   4      186.46      202.56     16.42 o
  -4   4   4     2143.66     2004.10     93.63 o
  -3   4   4     1505.17     1487.25     40.25 o
  -2   4   4      953.60      996.96     34.48 o
  -1   4   4     8003.11     8419.09    363.01 o
   0   4   4    14546.20    14918.09    442.30 o
   1   4   4      336.37      331.83     20.70 o
   2   4   4        2.73       -2.48     15.67 o
   3   4   4     4137.99     4106.06    124.84 o
   4   4   4    18449.33    19089.89   1014.24 o
   5   4   4      808.04      849.54     60.38 o
   6   4   4      436.60      536.10     65.01 o
   7   4   4        2.52       -6.62     20.15 o
   8   4   4      532.79      492.38     40.07 o
   9   4   4      303.84      257.38     26.00 o
  10   4   4      890.80      930.96    153.53 o
  -9   5   4      942.94      934.70     92.31 o
  -8   5   4     5905.61     6552.19    293.99 o
  -7   5   4       84.10      122.38     14.29 o
  -6   5   4     1461.58     1557.99     68.54 o
  -5   5   4     9746.34     9587.77    342.28 o
  -4   5   4      344.28      346.13     13.29 o
  -3   5   4     2777.36     2892.62     98.59 o
  -2   5   4     7696.88     7459.68    229.99 o
  -1   5   4     6082.90     4684.52    433.06 o
   0   5   4      772.17      759.15     31.59 o
   1   5   4     4625.46     3826.27    373.32 o
   2   5   4     2451.45     2385.52    235.96 o
   3   5   4    27489.00    30360.14   1038.91 o
   4   5   4     4222.06     3730.13    110.87 o
   5   5   4    10098.62     9297.80    393.57 o
   6   5   4     1449.88     1521.88     86.02 o
   7   5   4     1127.24     1109.33     43.00 o
   8   5   4      193.52      333.51     95.42 o
   9   5   4     1001.18      916.38    191.17 o
  10   5   4     1819.33     1831.21    182.20 o
  -9   6   4      136.94      177.29     81.62 o
  -8   6   4       15.58       19.24     20.43 o
  -7   6   4      701.06      612.39    149.26 o
  -6   6   4     9840.99     9221.23    753.19 o
  -5   6   4      151.91      170.85     24.21 o
  -4   6   4     1338.10     1414.18     77.12 o
  -3   6   4     7808.82     7481.84    383.86 o
  -2   6   4     1049.91     1220.87    103.76 o
  -1   6   4     2631.63     2615.77    108.48 o
   0   6   4     5197.83     5293.90    197.08 o
   1   6   4      320.48      393.92     25.42 o
   2   6   4      451.43      445.09     35.75 o
   3   6   4     3296.81     2853.12    258.29 o
   4   6   4     1780.73     1706.04    137.33 o
   5   6   4     3977.65     3588.82    237.75 o
   6   6   4       55.72       18.87     26.75 o
   7   6   4     1012.51     1141.53     61.77 o
   8   6   4      612.97      744.29    135.65 o
   9   6   4      740.23      785.59     70.44 o
  10   6   4      209.39      138.54     30.55 o
  -8   7   4     1035.68     1042.30     96.82 o
  -7   7   4     2145.74     2139.08    152.92 o
  -6   7   4     3138.89     3037.53     80.71 o
  -5   7   4     4354.58     4084.31    186.11 o
  -4   7   4       13.88       14.93     17.44 o
  -3   7   4     2770.64     2986.86     94.12 o
  -2   7   4     2603.38     2541.55     90.07 o
  -1   7   4    14160.52    13710.71    371.21 o
   0   7   4     1789.17     1798.02     36.73 o
   1   7   4     9702.01     8979.01    203.99 o
   2   7   4     2166.27     1841.19     98.17 o
   3   7   4    12776.15    11763.87   1507.40 o
   4   7   4      809.56      868.07     35.55 o
   5   7   4     1612.87     1597.33     95.25 o
   6   7   4     2300.57     2355.52     84.83 o
   7   7   4     7912.13     8635.26    274.45 o
   8   7   4      179.42      261.14     45.44 o
   9   7   4     1376.24     1378.88     53.12 o
  10   7   4     1095.97     1252.99    200.71 o
  -8   8   4        9.69      -22.07     42.56 o
  -7   8   4     1163.10     1052.52    100.76 o
  -6   8   4      767.01      782.73     41.90 o
  -5   8   4      492.97      494.47     41.56 o
  -4   8   4     1251.78     1342.12     51.29 o
  -3   8   4     6087.30     5769.54    251.91 o
  -2   8   4     1297.86     1291.98    113.08 o
  -1   8   4      723.14      788.57     29.77 o
   0   8   4     8413.06     8330.22    305.74 o
   1   8   4       12.26       13.25      8.99 o
   2   8   4     1708.90     1711.47     82.32 o
   3   8   4       86.22       82.13     12.58 o
   4   8   4      755.38      719.23     33.95 o
   5   8   4     3625.58     3336.56    115.62 o
   6   8   4        7.39      522.30    678.13 o
   7   8   4      821.30      895.19     37.25 o
   8   8   4      147.88      141.49     19.55 o
   9   8   4      124.51       79.11     29.77 o
  10   8   4      207.65      230.20     38.47 o
  -8   9   4     1639.60     1487.53     96.82 o
  -7   9   4     4099.83     4099.48    100.05 o
  -6   9   4       16.53       34.92     18.73 o
  -5   9   4     1588.59     1569.91    242.96 o
  -4   9   4     5215.54     5053.87    234.74 o
  -3   9   4      174.89      128.18     18.60 o
  -2   9   4     1951.11     1897.38     98.86 o
  -1   9   4    12039.20    10388.10   1194.67 o
   0   9   4     5740.98     5483.67    254.85 o
   1   9   4     1254.86     1272.65     96.70 o
   2   9   4      144.58      193.58     19.59 o
   3   9   4     4085.38     4031.62     78.48 o
   4   9   4        7.03       74.63     36.76 o
   5   9   4      317.97      307.72     17.86 o
   6   9   4     1211.51     1215.22    116.40 o
   7   9   4     4715.72     4562.81    221.35 o
   8   9   4     1305.63     1218.13     84.65 o
   9   9   4     2947.61     3044.85    450.10 o
  -7  10   4      528.15      469.07     75.14 o
  -6  10   4       58.59       39.90     24.29 o
  -5  10   4     2627.25     2712.46    183.80 o
  -4  10   4      297.58      340.11     69.06 o
  -3  10   4       94.24       39.60     25.25 o
  -2  10   4      402.80      412.37     56.06 o
  -1  10   4     1275.89     1306.90     58.71 o
   0  10   4     1686.32     1776.86     56.38 o
   1  10   4     3560.04     3519.01    177.96 o
   2  10   4     2164.23     2269.32    106.04 o
   3  10   4      123.99      149.53     18.37 o
   4  10   4      437.52      477.92     31.60 o
   5  10   4      349.57      431.86     22.79 o
   6  10   4        2.52       -7.99     16.56 o
   7  10   4      545.58      567.86     36.10 o
   8  10   4     3243.76     3864.07    179.90 o
   9  10   4     1260.99     1257.34     86.05 o
  -6  11   4        3.89       11.03     42.59 o
  -5  11   4      598.45      605.68     26.92 o
  -4  11   4     2037.55     2173.87    584.26 o
  -3  11   4      229.93      255.12     29.39 o
  -2  11   4     2842.07     2960.17    145.24 o
  -1  11   4      996.42     1050.66     39.86 o
   0  11   4       98.74      105.99     13.04 o
   1  11   4       56.04       65.65     13.06 o
   2  11   4     2127.93     2076.87     52.94 o
   3  11   4     4605.22     4916.74    309.94 o
   4  11   4       41.28       41.50     15.28 o
   5  11   4     2784.21     2936.21    179.13 o
   6  11   4      215.71      234.75     21.76 o
   7  11   4      549.08      604.81     33.93 o
   8  11   4      178.27      246.10     56.62 o
   9  11   4     1231.78     1265.48    101.28 o
  -6  12   4      132.47       52.29     40.50 o
  -5  12   4      900.94      872.91     85.75 o
  -4  12   4      786.47      785.95     28.12 o
  -3  12   4       48.67       57.58     14.95 o
  -2  12   4     3288.74     3429.08    174.76 o
  -1  12   4      411.43      407.56     36.59 o
   0  12   4       21.36       28.09     18.63 o
   1  12   4     8053.81     8003.78    278.00 o
   2  12   4     8066.92     8185.31    233.39 o
   3  12   4     6160.91     6508.02    171.35 o
   4  12   4      361.43      362.93     31.24 o
   5  12   4      804.80      836.08     52.39 o
   6  12   4      489.69      467.53     24.38 o
   7  12   4      265.98      236.67     38.24 o
   8  12   4      690.24      685.96     47.21 o
  -5  13   4      466.14      388.72     62.69 o
  -4  13   4       16.29       18.14     13.09 o
  -3  13   4      337.77      345.25     15.74 o
  -2  13   4      578.80      589.86     65.88 o
  -1  13   4      107.60       95.00     26.22 o
   0  13   4      216.02      221.88     20.26 o
   1  13   4       31.23       27.86     22.17 o
   2  13   4     1324.94     1439.08     55.57 o
   3  13   4     2318.10     2369.51     98.53 o
   4  13   4      176.74      206.05     36.59 o
   5  13   4     3015.52     3167.18     82.13 o
   6  13   4        0.02       24.80     23.04 o
   7  13   4      460.01      409.25     33.42 o
   8  13   4      404.97      444.61     60.36 o
  -4  14   4      156.52      139.44     32.71 o
  -3  14   4     1030.01      838.43    112.90 o
  -2  14   4     3586.63     3763.51    328.79 o
  -1  14   4       12.74      -16.95     32.34 o
   0  14   4      198.90      219.05     23.76 o
   1  14   4     4624.65     4705.86    170.33 o
   2  14   4     2633.33     2835.79     67.82 o
   3  14   4      539.18      463.36     24.76 o
   4  14   4     1439.83     1363.64    115.08 o
   5  14   4      145.89      182.41     49.99 o
   6  14   4      473.53      452.41     41.80 o
   7  14   4       27.63       -7.77     29.52 o
  -3  15   4      920.30      720.92     46.82 o
  -2  15   4     2841.66     3108.79    171.38 o
  -1  15   4      329.49      279.16     31.61 o
   0  15   4      412.24      404.54     45.72 o
   1  15   4      319.71      355.63     24.56 o
   2  15   4      218.23      230.35     34.44 o
   3  15   4      683.51      759.07     33.57 o
   4  15   4        3.39      -27.55     30.75 o
   5  15   4       79.76       93.25     25.44 o
   6  15   4      384.56      391.46     38.96 o
  -2  16   4     1180.37     1120.07    119.27 o
  -1  16   4        5.85       34.14     25.14 o
   0  16   4      451.15      480.19     47.42 o
   1  16   4      515.54      496.62    109.35 o
   2  16   4     1101.69     1156.12     99.35 o
   3  16   4     4350.74     4408.94    154.38 o
   4  16   4      681.84      609.65     34.41 o
   5  16   4      128.34       67.61     38.97 o
   0  17   4      443.53      510.86     94.53 o
   1  17   4      940.45     1074.57     77.05 o
   2  17   4        4.97      -22.29     35.23 o
   3  17   4       91.31       76.35     26.41 o
   4  17   4       93.00       65.57     47.99 o
  -2 -16   5      112.37      117.33     23.28 o
  -5 -15   5     3462.92     3731.72    276.79 o
  -3 -15   5      524.30      455.48     40.68 o
  -2 -15   5      482.57      519.68     47.91 o
  -1 -15   5     1586.52     1557.64     80.58 o
   1 -15   5      264.62      245.80     59.50 o
   2 -15   5      867.39      845.78     80.12 o
  -6 -14   5      188.63      116.04     44.06 o
  -5 -14   5      102.09      104.82     30.03 o
  -4 -14   5      212.08      188.73     43.68 o
  -3 -14   5        2.47       -3.11     13.33 o
  -2 -14   5      250.80      237.88     67.13 o
  -1 -14   5      162.53      220.02     19.80 o
   0 -14   5      806.78      838.77     44.81 o
   2 -14   5      457.24      518.73    123.78 o
   3 -14   5        4.01        4.51     67.61 o
  -7 -13   5      100.42       65.28     62.87 o
  -6 -13   5       16.13      -41.89     41.89 o
  -5 -13   5     1769.79     1953.38     93.20 o
  -4 -13   5     2716.99     2760.59    104.99 o
  -3 -13   5     4580.70     4852.64    156.86 o
  -2 -13   5      257.44      215.22     18.95 o
  -1 -13   5     5361.14     6246.18    247.94 o
   2 -13   5      319.41      266.26     35.12 o
   3 -13   5     1621.19     1486.82    184.89 o
   4 -13   5     1224.95     1059.44     91.18 o
  -7 -12   5      589.31      594.89     52.20 o
  -6 -12   5      443.86      496.17     32.37 o
  -5 -12   5      431.17      341.60     29.89 o
  -4 -12   5      432.45      419.58     19.86 o
  -3 -12   5        0.42       -4.36     15.11 o
  -2 -12   5       86.34      102.00     14.67 o
  -1 -12   5     3110.03     3385.41    179.01 o
   0 -12   5       24.37       35.23     15.16 o
   2 -12   5      110.01       44.72     36.03 o
   3 -12   5     2417.76     2537.85    132.80 o
   4 -12   5      669.31      671.81    146.91 o
   5 -12   5       58.30       18.18     31.10 o
  -8 -11   5     1371.84     1302.82     97.67 o
  -7 -11   5      746.82      760.07     39.13 o
  -6 -11   5      122.99       88.52     26.48 o
  -5 -11   5     2401.77     2393.06    161.26 o
  -4 -11   5       84.67       89.42     14.24 o
  -3 -11   5     1815.54     1880.90    107.38 o
  -2 -11   5     2471.96     2640.27     65.26 o
  -1 -11   5     7255.96     7980.86    269.51 o
   0 -11   5       55.15      131.76     59.72 o
   2 -11   5      192.17      168.92     32.28 o
   3 -11   5      247.54      342.81     46.11 o
   4 -11   5      475.73      287.33     51.41 o
   5 -11   5       51.36       24.16     69.99 o
   6 -11   5     1584.08     1886.91    115.46 o
  -7 -10   5       61.87       19.37     38.81 o
  -6 -10   5     2358.24     2328.82    130.32 o
  -5 -10   5      550.45      532.49     80.06 o
  -4 -10   5     1596.82     1412.79     39.83 o
  -3 -10   5     1034.13     1014.54     43.47 o
  -2 -10   5     2489.97     2474.24     55.58 o
  -1 -10   5     3932.99     4114.13    128.65 o
   0 -10   5      416.12      508.51     30.21 o
   2 -10   5       48.69       25.97     29.74 o
   3 -10   5      721.50      726.97    119.86 o
   4 -10   5      354.77      371.60     36.18 o
   5 -10   5     1279.36     1132.82     61.69 o
   6 -10   5      111.40      123.89     33.74 o
   7 -10   5      131.93       32.55     66.93 o
  -9  -9   5      188.99      208.02     50.82 o
  -8  -9   5       31.35       39.38     26.60 o
  -7  -9   5     1279.11     1174.06     42.90 o
  -6  -9   5      497.19      397.83     25.27 o
  -5  -9   5      315.64      318.81     31.46 o
  -4  -9   5     3061.05     3063.47     74.05 o
  -3  -9   5      221.32      188.30     13.40 o
  -2  -9   5      222.52      225.85     21.08 o
  -1  -9   5      982.13      920.96     35.34 o
   0  -9   5     1755.21     1858.43     73.80 o
   2  -9   5      998.95     1208.16     73.56 o
   3  -9   5      149.31      161.77     48.94 o
   4  -9   5     1949.38     2339.16    501.18 o
   5  -9   5       36.24        8.78     25.58 o
   6  -9   5     1167.95     1101.18     60.56 o
   7  -9   5     4824.18     7767.67    329.49 o
  -9  -8   5      746.70      779.37     73.09 o
  -8  -8   5       32.83       33.53     29.65 o
  -7  -8   5        2.71      -12.00     20.33 o
  -6  -8   5     1120.69     1310.84    126.52 o
  -5  -8   5       96.86      141.19     17.88 o
  -4  -8   5        0.56       26.02     16.25 o
  -3  -8   5      985.21     1068.84     31.19 o
  -2  -8   5    11926.02    12709.56    326.23 o
  -1  -8   5     2017.12     2064.25     63.01 o
   2  -8   5       94.35      100.17     28.49 o
   3  -8   5      211.76      209.22     36.06 o
   4  -8   5       15.58       -3.96     27.99 o
   5  -8   5      224.08      289.22     41.28 o
   6  -8   5        4.96      -35.90     35.90 o
   7  -8   5      535.61      307.23     62.55 o
   8  -8   5        1.72       95.16     48.93 o
  -9  -7   5        3.68      -38.04     44.70 o
  -8  -7   5      733.17      686.85    101.77 o
  -7  -7   5      721.31      786.99     44.00 o
  -6  -7   5       63.28       20.68     18.32 o
  -5  -7   5     4733.47     4293.64    245.44 o
  -4  -7   5     4493.25     4438.77    379.83 o
  -3  -7   5     2374.28     2333.83     50.68 o
  -2  -7   5     8953.50     8879.03    209.81 o
  -1  -7   5      499.35      468.95     21.81 o
   3  -7   5     7309.96     7014.76    272.34 o
   4  -7   5        1.29        9.17     48.02 o
   5  -7   5      176.81       85.24     33.34 o
   6  -7   5      632.00      838.33     69.01 o
   7  -7   5     6731.17     9610.46    366.94 o
   8  -7   5        1.29       26.17     19.62 o
 -10  -6   5       22.89       49.79     32.82 o
  -9  -6   5     4665.27     4974.40    136.65 o
  -8  -6   5      667.96      693.79     30.57 o
  -7  -6   5     2992.77     3014.41    107.88 o
  -6  -6   5      845.15     1278.33    281.58 o
  -5  -6   5      115.53      171.81     61.21 o
  -4  -6   5    13393.77    13494.26   1426.67 o
  -3  -6   5     8569.78     7709.77    430.05 o
  -2  -6   5    11716.89    11474.05    291.38 o
  -1  -6   5      293.28      253.23     16.69 o
   1  -6   5     5369.17     5477.86    130.04 o
   2  -6   5     1832.08     1824.06     85.76 o
   3  -6   5     1959.13     2714.96    121.90 o
   4  -6   5     2407.46     2565.27    115.34 o
   5  -6   5       40.67       27.00     10.08 o
   6  -6   5      700.67      814.77     34.47 o
   7  -6   5      928.88      782.98    155.94 o
   8  -6   5     1397.19     1452.74     94.72 o
 -10  -5   5      614.53      556.32     68.96 o
  -9  -5   5      681.31      624.71     37.63 o
  -8  -5   5     1407.46     1376.71    109.27 o
  -7  -5   5      184.09      483.20    182.86 o
  -6  -5   5      180.67      215.73     24.57 o
  -5  -5   5     1817.20     1680.52     66.40 o
  -4  -5   5     9166.99     7964.79    539.48 o
  -3  -5   5    13310.98    13456.61    985.12 o
  -2  -5   5      905.80      923.18     45.01 o
  -1  -5   5     7770.61     7870.52    291.44 o
   1  -5   5     4185.58     3708.44    409.25 o
   2  -5   5    36483.57    34945.43   1215.24 o
   3  -5   5    11836.93    13342.65   1444.66 o
   4  -5   5        2.58        9.23     15.94 o
   5  -5   5      651.37      738.80     86.31 o
   6  -5   5      160.61      147.62     34.16 o
   7  -5   5     3567.09     3978.66     84.79 o
   8  -5   5      516.60      529.52     19.06 o
   9  -5   5      838.69      652.72     90.29 o
 -10  -4   5      437.22      481.49     98.17 o
  -9  -4   5     2588.35     2717.22     63.76 o
  -8  -4   5      274.83      450.92    190.50 o
  -7  -4   5     3934.72     4191.88    117.48 o
  -6  -4   5    11171.72    11223.81    474.09 o
  -5  -4   5      112.07      130.63     16.04 o
  -4  -4   5      514.44      637.12     80.89 o
  -2  -4   5    17223.66    16036.05    660.70 o
  -1  -4   5     3542.32     3343.04    442.66 o
   0  -4   5    13132.37    14614.99    564.89 o
   2  -4   5     8565.68     8446.25    386.19 o
   3  -4   5    11082.46    10794.08    191.30 o
   4  -4   5    14587.01    13537.50    726.38 o
   5  -4   5     6106.85     5770.42    296.77 o
   6  -4   5     3758.95     4055.19    152.23 o
   7  -4   5      950.94      983.37     39.94 o
   8  -4   5     3742.03     4211.55    309.61 o
   9  -4   5     4665.42     4860.88    553.40 o
 -10  -3   5     1669.88     1346.45    132.08 o
  -9  -3   5     2526.82     2432.21    356.27 o
  -8  -3   5      678.97      741.54     67.64 o
  -7  -3   5       77.30       31.09     38.69 o
  -6  -3   5     4096.93     3789.81    127.49 o
  -5  -3   5     2876.28     2891.24    155.21 o
  -4  -3   5      208.29      267.10     22.25 o
  -3  -3   5     1700.33     1643.56     81.19 o
  -2  -3   5    21778.49    23775.32   1812.85 o
  -1  -3   5      524.21      606.43     19.60 o
   0  -3   5      433.50      437.03     30.03 o
   1  -3   5     1717.11     1563.17     63.55 o
   2  -3   5    15688.69    15998.98    799.11 o
   3  -3   5    15070.29    14580.55    868.08 o
   4  -3   5      474.06      513.89    104.03 o
   5  -3   5     3799.40     3602.56    257.57 o
   6  -3   5      843.75      870.50     21.76 o
   7  -3   5     1465.33     1503.56     70.33 o
   8  -3   5       45.73       54.65     16.14 o
   9  -3   5       33.03       14.90     23.87 o
 -10  -2   5       80.07        0.51    107.61 o
  -9  -2   5        9.47       35.37     21.30 o
  -8  -2   5       98.20       69.88     20.44 o
  -7  -2   5     2535.78     2770.93    154.86 o
  -6  -2   5    19897.70    19920.33   1123.25 o
  -5  -2   5      658.10      679.99     45.70 o
  -4  -2   5      603.26      727.66     46.50 o
  -3  -2   5     4428.80     3787.78    272.38 o
  -2  -2   5     1332.82     1224.86     45.70 o
  -1  -2   5     9919.27     7671.00    832.47 o
   0  -2   5       15.87      -15.54     15.54 o
   1  -2   5        5.57       -8.84      8.84 o
   2  -2   5    20017.03    21572.47    867.38 o
   3  -2   5    12157.99    12805.96    538.39 o
   4  -2   5      857.04      849.63     89.74 o
   5  -2   5     1489.49     1387.73     63.24 o
   6  -2   5       15.79       44.55     13.14 o
   7  -2   5      508.52      518.22     55.97 o
   8  -2   5      825.27      831.24     56.91 o
   9  -2   5      193.19      136.67     27.50 o
 -10  -1   5      227.15      150.28    149.11 o
  -9  -1   5      674.97      698.90     74.55 o
  -8  -1   5      161.73      177.57     21.46 o
  -7  -1   5     1781.55     1862.12     36.66 o
  -6  -1   5     1130.56     1122.53     39.72 o
  -5  -1   5      599.70      637.12     39.66 o
  -4  -1   5      575.69      600.46     17.43 o
  -3  -1   5     3832.40     3822.12    278.57 o
  -2  -1   5    20130.27    23287.38   1169.89 o
  -1  -1   5     1017.21     1033.78     57.60 o
   0  -1   5    14336.19    14340.14   1014.42 o
   1  -1   5      707.04      776.58     33.10 o
   2  -1   5     8382.99     9664.78    323.12 o
   3  -1   5    22040.28    24802.12    700.93 o
   4  -1   5     1378.93     1361.52     96.15 o
   5  -1   5    11872.57    11852.08    387.72 o
   6  -1   5      620.96      647.72     29.58 o
   7  -1   5    11688.57    11634.57    429.20 o
   8  -1   5     1842.17     1964.41     47.26 o
   9  -1   5      188.06      143.60     21.38 o
  10  -1   5       11.66       32.58     28.53 o
 -10   0   5      149.99      201.52     28.12 o
  -9   0   5       58.41       40.03     18.85 o
  -8   0   5     1443.46     1360.18     51.17 o
  -7   0   5     2590.68     2551.86     91.85 o
  -6   0   5      793.20      830.95     58.65 o
  -5   0   5      811.95      872.33     48.61 o
  -4   0   5     3740.28     3366.46     69.09 o
  -3   0   5    12697.19    12875.82   1137.94 o
  -2   0   5    33275.98    44847.29   1171.65 o
  -1   0   5     6767.77     6855.03    365.06 o
   1   0   5     4155.54     3964.10    103.74 o
   2   0   5     4211.76     4237.48    104.74 o
   3   0   5     5731.08     5367.21     89.61 o
   4   0   5      699.36      727.48     49.23 o
   5   0   5      292.55      285.95     30.16 o
   6   0   5     1886.26     1731.19     58.40 o
   7   0   5      237.24      277.93     18.08 o
   8   0   5        3.99      -15.59     16.03 o
   9   0   5      115.65       72.43     19.31 o
  10   0   5      731.51      462.22     62.32 o
 -10   1   5        1.49       50.15     43.58 o
  -9   1   5      504.54      467.60     34.97 o
  -8   1   5      712.51      787.51     80.25 o
  -7   1   5      436.43      421.39     37.09 o
  -6   1   5      935.35     1004.74     28.32 o
  -5   1   5       28.90       51.21     14.17 o
  -4   1   5     3389.68     3596.88     94.78 o
  -3   1   5       55.82       90.08     11.02 o
  -2   1   5    10103.95    10051.70    529.24 o
  -1   1   5    15938.01    17894.74    729.25 o
   0   1   5     1720.83     1576.63     70.19 o
   1   1   5    32567.10    41994.02   1800.72 o
   2   1   5     4880.27     5043.38    130.55 o
   3   1   5    16128.78    16197.28   1200.12 o
   4   1   5       63.58       94.08     18.58 o
   5   1   5     5066.85     4729.19    243.95 o
   6   1   5     6745.44     5907.63    184.23 o
   7   1   5     2929.34     2919.69    134.13 o
   8   1   5      580.52      577.79     34.85 o
   9   1   5      364.06      366.13     32.55 o
  10   1   5      139.37      122.72     40.51 o
  -9   2   5      953.67      862.07     85.71 o
  -8   2   5       82.46       44.44     33.10 o
  -7   2   5     2414.63     2694.40    103.85 o
  -6   2   5       21.05       -8.90     15.41 o
  -5   2   5     2484.75     2423.83     75.96 o
  -4   2   5    11183.27    11543.11    579.41 o
  -3   2   5     1318.34     1431.08     63.90 o
  -2   2   5    18629.83    19001.18   2963.38 o
  -1   2   5     3519.88     3340.07    210.79 o
   0   2   5     1632.70     1338.63     63.80 o
   1   2   5      930.76      912.42     26.52 o
   2   2   5    22887.47    25324.27    702.77 o
   3   2   5     2321.79     2021.29     93.89 o
   4   2   5       45.10       33.49     17.41 o
   5   2   5     1275.95     1107.99     57.23 o
   6   2   5    12314.22    12078.24    445.92 o
   7   2   5      887.02      948.46     50.10 o
   8   2   5     5389.91     5332.74    328.13 o
   9   2   5     3476.92     3188.69    323.56 o
  10   2   5      887.57      878.01     40.54 o
  -9   3   5     3129.77     3271.35    106.34 o
  -8   3   5       52.67       67.08     34.20 o
  -7   3   5     1080.36     1119.17     60.65 o
  -6   3   5      214.25      161.55     17.49 o
  -5   3   5      161.10      154.47     16.14 o
  -4   3   5     5351.38     4890.57    255.75 o
  -3   3   5      270.32      359.59     15.91 o
  -2   3   5      929.11      622.00    102.07 o
  -1   3   5     3338.01     2930.46    146.11 o
   0   3   5    26751.58    31730.62   1071.11 o
   1   3   5     4039.59     3458.99    269.80 o
   2   3   5     5819.21     5220.95    384.53 o
   3   3   5     1701.04     1607.82     95.25 o
   4   3   5        4.15      -10.72     10.72 o
   5   3   5      688.51      732.00     43.12 o
   6   3   5     6878.28     7123.82    217.69 o
   7   3   5     6102.15     6019.26    280.36 o
   8   3   5     1044.64     1177.34     44.72 o
   9   3   5      755.03      743.71     52.64 o
  10   3   5      664.08      600.79     50.25 o
  -9   4   5     1896.51     2040.48    133.80 o
  -8   4   5      208.66      203.46     23.08 o
  -7   4   5       12.55       -1.78     17.07 o
  -6   4   5      235.90      222.88     21.90 o
  -5   4   5       39.80       47.21     14.64 o
  -4   4   5     3106.03     3187.09    123.59 o
  -3   4   5     2786.50     2692.85    101.05 o
  -2   4   5    27247.07    25310.14    883.26 o
  -1   4   5     1001.61      892.12     33.38 o
   0   4   5     4803.24     4811.65     97.81 o
   1   4   5     4098.26     3827.74    308.34 o
   2   4   5    17615.13    17861.91    808.85 o
   3   4   5     8401.63     7746.17    458.83 o
   4   4   5      415.40      372.70     34.25 o
   5   4   5     8117.34     8236.26    207.91 o
   6   4   5     7083.30     6788.43    243.87 o
   7   4   5      938.75      929.58     27.88 o
   8   4   5     1066.81     1190.17     84.46 o
   9   4   5     2826.50     2996.36    104.68 o
  10   4   5      272.75      261.41     36.82 o
  -9   5   5      971.34      945.82    130.26 o
  -8   5   5     1915.64     1680.96    109.59 o
  -7   5   5      219.10      239.19     24.94 o
  -6   5   5     1570.10     1732.94     49.05 o
  -5   5   5      963.77      915.55     48.83 o
  -4   5   5     8257.16     8256.54    449.41 o
  -3   5   5      945.58     1052.89     58.52 o
  -2   5   5     3189.80     2814.35    231.31 o
  -1   5   5     5903.31     5409.44    262.80 o
   0   5   5     9344.25     8276.65    331.94 o
   1   5   5     4999.33     4980.73    183.70 o
   2   5   5    32007.39    37090.31   2690.41 o
   3   5   5      489.18      619.28     40.21 o
   4   5   5     2443.09     2368.62     74.59 o
   5   5   5      456.53      474.67     20.88 o
   6   5   5     5162.99     5174.08     93.08 o
   7   5   5      282.20      330.19     20.26 o
   8   5   5      242.28      372.24     85.46 o
   9   5   5      331.14      322.59     26.04 o
  10   5   5      238.13      253.31     34.06 o
  -9   6   5      125.61      150.96     69.44 o
  -8   6   5      263.78      139.98     33.02 o
  -7   6   5      123.98      165.10     29.22 o
  -6   6   5     1356.97     1364.80     34.31 o
  -5   6   5        4.02      -12.82     18.10 o
  -4   6   5      471.08      507.33     32.40 o
  -3   6   5      108.99       96.15     12.71 o
  -2   6   5      204.84      181.81     17.56 o
  -1   6   5     2097.23     2080.54    208.07 o
   0   6   5     9509.72     8261.69    911.55 o
   1   6   5     1892.91     2115.00    198.33 o
   2   6   5     9047.72     9526.03    303.19 o
   3   6   5     2704.01     2703.44    121.88 o
   4   6   5      227.63      253.22     15.34 o
   5   6   5       11.29      -11.84     11.84 o
   6   6   5     4741.58     4491.58    240.24 o
   7   6   5     1496.17     1656.88    148.08 o
   8   6   5      102.46      233.73    102.48 o
   9   6   5      167.60      184.21     22.86 o
  10   6   5     2374.67     2425.53    117.96 o
  -8   7   5      478.39      373.99     88.46 o
  -7   7   5      157.43      115.97     19.93 o
  -6   7   5     2605.13     2761.01     73.90 o
  -5   7   5     7805.05     7572.26    462.12 o
  -4   7   5     2229.35     2335.82     86.48 o
  -3   7   5       55.11       71.13     22.31 o
  -2   7   5      343.33      320.44     21.84 o
  -1   7   5     9797.93     9115.61    235.71 o
   0   7   5     1368.05     1324.43     63.52 o
   1   7   5     1248.80     1285.37     30.97 o
   2   7   5    12634.13    12499.72    530.80 o
   3   7   5       14.95       16.62     11.54 o
   4   7   5     1946.30     1868.93     77.93 o
   5   7   5      626.04      579.68     44.91 o
   6   7   5     2927.19     3017.06    132.75 o
   7   7   5     5075.26     5231.18    194.50 o
   8   7   5      272.95      315.87     51.71 o
   9   7   5      701.62      719.50     65.31 o
  10   7   5       39.90       39.73    123.95 o
  -8   8   5        0.41      -24.80     56.17 o
  -7   8   5      511.47      457.52     35.37 o
  -6   8   5      714.05      737.97     49.65 o
  -5   8   5       57.99       47.16     10.90 o
  -4   8   5     1348.50     1291.60     73.43 o
  -3   8   5     1055.82     1104.80     40.41 o
  -2   8   5      226.59      254.35     13.71 o
  -1   8   5     9323.73     9081.83    497.96 o
   0   8   5    14707.46    13664.35    897.87 o
   1   8   5     1848.37     1639.14     53.78 o
   2   8   5     9942.72     9170.70   1012.10 o
   3   8   5     7077.65     5742.41    590.44 o
   4   8   5       82.42       58.29     13.94 o
   5   8   5      393.27      315.14     19.35 o
   6   8   5     4617.39     4475.91     96.38 o
   7   8   5      989.68     1039.02     71.97 o
   8   8   5      344.79      460.17     37.08 o
   9   8   5       19.53       81.12     30.10 o
  10   8   5     3718.83     3935.39    329.95 o
  -7   9   5     3762.67     3843.02    173.97 o
  -6   9   5        2.58       12.88     20.64 o
  -5   9   5     5652.79     5721.95     95.54 o
  -4   9   5     4895.68     4760.46    296.60 o
  -3   9   5     1184.51     1143.67     71.98 o
  -2   9   5     2682.99     2766.91     93.14 o
  -1   9   5     9566.46     8509.72    809.61 o
   0   9   5      951.06     1058.79     33.53 o
   1   9   5      954.04      981.62     89.62 o
   2   9   5     4426.73     3544.03    342.01 o
   3   9   5     1918.08     1884.93     80.06 o
   4   9   5     7639.20     7630.85    414.13 o
   5   9   5      131.26      128.04     20.68 o
   6   9   5     3858.40     3808.94    239.06 o
   7   9   5        4.44      329.47    264.16 o
   8   9   5      129.28       81.06     22.36 o
   9   9   5      582.60      446.00     66.10 o
  -7  10   5      256.18      126.75     48.26 o
  -6  10   5       97.07      104.11     15.80 o
  -5  10   5      265.51      268.65     35.84 o
  -4  10   5      638.54      644.87     63.38 o
  -3  10   5     1242.44     1167.63    103.50 o
  -2  10   5      266.24      332.27    130.38 o
  -1  10   5     3814.52     3849.56    220.95 o
   0  10   5     3406.12     3238.82     94.14 o
   1  10   5     1602.88     1547.45     74.72 o
   2  10   5     1326.96     1348.44     39.98 o
   3  10   5       15.44      -10.30     16.52 o
   4  10   5       75.53       49.97     14.45 o
   5  10   5      202.69      208.76     20.98 o
   6  10   5     3332.11     3134.98    220.26 o
   7  10   5      592.86      539.28     71.83 o
   8  10   5      940.74      892.22     45.09 o
   9  10   5       30.89        5.79     55.60 o
  -6  11   5     1365.59     1261.40     52.56 o
  -5  11   5     1450.72     1542.76     39.51 o
  -4  11   5     3031.53     3036.22     85.49 o
  -3  11   5        3.16       -0.30     12.53 o
  -2  11   5      939.05      973.32     65.80 o
  -1  11   5      550.66      653.22     30.94 o
   0  11   5     1092.68     1078.15    149.32 o
   1  11   5     2780.01     2988.97     73.93 o
   2  11   5     3043.59     3251.16     69.42 o
   3  11   5    10893.59    10873.03    672.05 o
   4  11   5     1122.15     1185.63     77.78 o
   5  11   5     7017.10     7694.29    139.01 o
   6  11   5     2294.28     2550.36    145.46 o
   7  11   5     1361.45     1354.41    127.16 o
   8  11   5      493.20      526.35     41.87 o
   9  11   5      271.62      273.69     40.09 o
  -6  12   5       28.61       23.96     19.13 o
  -5  12   5      283.36      279.18     24.89 o
  -3  12   5     3554.55     3882.49    140.45 o
  -2  12   5      599.56      592.69     44.78 o
  -1  12   5     2320.23     2505.50    115.97 o
   0  12   5      183.62      170.34     14.36 o
   1  12   5      336.89      375.28     28.89 o
   2  12   5     3557.64     3494.82    163.58 o
   3  12   5      421.12      445.94     22.26 o
   4  12   5     1602.49     1920.19     47.65 o
   5  12   5       16.46       -2.55     22.88 o
   6  12   5     3620.31     3824.30    260.39 o
   7  12   5        0.04       -0.22     41.98 o
   8  12   5       26.99       32.48     30.31 o
  -5  13   5      691.36      759.29     91.95 o
  -4  13   5      144.29      120.59     37.06 o
  -3  13   5       34.09       21.71     21.26 o
  -2  13   5      694.76      672.26     59.78 o
  -1  13   5     2980.16     2955.39    153.80 o
   0  13   5      577.52      555.87     69.69 o
   1  13   5     4830.87     4842.97    226.14 o
   2  13   5     1542.97     1611.47    156.90 o
   3  13   5      313.79      301.16     26.75 o
   4  13   5     1078.32     1220.33     37.99 o
   5  13   5     3739.80     3194.17    118.12 o
   6  13   5      596.51      533.98     61.42 o
   7  13   5     1046.20     1091.89     88.74 o
   8  13   5       28.08       21.49     44.74 o
  -4  14   5      253.02      200.25     21.22 o
  -3  14   5      871.79      910.09     41.29 o
  -2  14   5      857.94      819.09     40.96 o
  -1  14   5      168.99      120.81     28.15 o
   0  14   5      117.92      154.83     52.88 o
   1  14   5     3284.50     3388.64    171.28 o
   2  14   5     1959.04     2052.29     54.13 o
   3  14   5        7.35        4.01     16.02 o
   4  14   5     2571.43     2901.61    121.96 o
   5  14   5       30.42       11.79     23.29 o
   6  14   5     4155.24     4415.47    187.56 o
   7  14   5      443.71      370.74     74.65 o
  -3  15   5      148.74      110.87     20.83 o
  -2  15   5        7.24       50.29     21.96 o
  -1  15   5     2205.69     2189.60    120.76 o
   0  15   5     4652.99     4873.49    239.48 o
   1  15   5      376.02      406.93     69.80 o
   2  15   5       61.39       55.12     15.42 o
   3  15   5      222.40      209.21     36.24 o
   4  15   5      647.16      724.01     42.82 o
   5  15   5       31.59      -12.16     37.20 o
   6  15   5       70.85       48.26     24.51 o
  -2  16   5      481.60      352.46     87.92 o
   0  16   5      407.98      447.24     73.38 o
   1  16   5     2892.56     3029.46    220.29 o
   2  16   5     4246.99     4649.70    121.07 o
   3  16   5     1000.24     1189.96     93.39 o
   4  16   5     1274.04     1124.57    117.69 o
   5  16   5        5.26      -23.10     23.10 o
   0  17   5     1177.02     1071.88     64.15 o
   2  17   5      112.65       80.45     37.86 o
   3  17   5       28.36       20.16     29.04 o
   4  17   5        3.89      -21.64     28.19 o
  -1 -16   6      211.99      260.41     32.56 o
  -4 -15   6     2535.00     2720.54    131.21 o
  -2 -15   6     1093.23     1030.26    126.52 o
   1 -15   6      660.86      549.19     46.78 o
   2 -15   6     1642.63     1651.37    122.15 o
  -6 -14   6      972.25      940.23    115.24 o
  -5 -14   6      300.98      214.32     57.24 o
  -4 -14   6      449.90      377.76     35.60 o
  -3 -14   6      187.14      204.78     17.10 o
  -2 -14   6        4.85       10.79     46.09 o
  -1 -14   6       56.06       71.02     16.60 o
   2 -14   6      344.97      319.91     56.91 o
   3 -14   6     1050.44     1112.73    187.15 o
  -7 -13   6      638.11      826.24     76.81 o
  -6 -13   6       95.73       84.86     41.82 o
  -5 -13   6     4567.29     4675.72    123.99 o
  -4 -13   6      983.18     1030.70     65.41 o
  -3 -13   6        4.80       11.82     15.49 o
  -2 -13   6     6671.27     7103.62    161.78 o
  -1 -13   6       62.29       91.17     23.91 o
   0 -13   6     1947.05     2044.40     84.34 o
   1 -13   6       53.72       -9.85     34.66 o
   2 -13   6    10318.02    12294.91    517.75 o
   3 -13   6        1.49      -25.92     25.92 o
   4 -13   6        8.37       19.69     29.64 o
  -7 -12   6        0.03      -48.13     78.13 o
  -6 -12   6     1057.25     1176.08    180.58 o
  -5 -12   6      720.86      698.07    125.42 o
  -4 -12   6      126.97      141.51     16.44 o
  -3 -12   6      232.02      242.37     19.74 o
  -2 -12   6      186.06      252.89     17.68 o
  -1 -12   6     1415.37     1555.88     62.72 o
   0 -12   6       45.60       37.46     13.71 o
   1 -12   6       70.72        4.92     34.57 o
   2 -12   6      899.83     1267.71     84.66 o
   3 -12   6       27.96       45.59     44.02 o
   4 -12   6      389.08      406.79     57.37 o
   5 -12   6       92.32      100.62     47.80 o
  -8 -11   6     7555.52     8347.04    370.13 o
  -7 -11   6      129.26      154.15     28.27 o
  -6 -11   6     1507.78     1430.42    104.07 o
  -5 -11   6      115.15      109.07     24.92 o
  -4 -11   6     4375.06     4289.88    168.98 o
  -3 -11   6      221.00      239.03     18.04 o
  -2 -11   6    10030.94     9599.21    285.66 o
  -1 -11   6      105.73      134.46     17.06 o
   0 -11   6     2873.15     3287.36    176.49 o
   1 -11   6      601.30      683.07     51.96 o
   2 -11   6     3475.37     3235.52    112.40 o
   3 -11   6     2208.35     2815.78    740.87 o
   4 -11   6       29.22       55.76     25.92 o
   5 -11   6     1106.73     1085.42     58.38 o
   6 -11   6     1768.07     1817.53    199.41 o
  -8 -10   6      154.04      188.47     51.97 o
  -7 -10   6     1397.96     1255.39     62.01 o
  -6 -10   6      774.96      669.86     65.85 o
  -5 -10   6      177.67       92.27     43.34 o
  -4 -10   6       21.24       22.41     28.88 o
  -3 -10   6      474.31      469.71     28.02 o
  -2 -10   6       24.87      -21.14     21.14 o
  -1 -10   6     3934.90     4090.56    191.01 o
   0 -10   6     6478.65     5366.02   1531.12 o
   1 -10   6      256.15      350.16     41.87 o
   2 -10   6     3397.11     2139.66    115.54 o
   3 -10   6      508.23      669.39    188.29 o
   4 -10   6      839.38     1050.50     77.84 o
   5 -10   6      597.19      780.72     62.68 o
   6 -10   6     1946.05     1672.55     93.04 o
  -9  -9   6     2883.76     2940.62    184.71 o
  -8  -9   6     7143.48     8042.99    332.25 o
  -7  -9   6       50.35       33.01     24.05 o
  -6  -9   6      357.22      459.40     92.34 o
  -5  -9   6      171.27      204.19     61.33 o
  -4  -9   6     1222.60     1128.06     38.81 o
  -3  -9   6      719.36      742.70     22.24 o
  -2  -9   6     4486.58     4508.26    196.06 o
  -1  -9   6     1440.20     1497.11     48.96 o
   0  -9   6    11730.45    12574.28    426.24 o
   2  -9   6      214.49      241.02     37.12 o
   3  -9   6      437.35      447.74     35.97 o
   4  -9   6        7.60      -20.37     22.23 o
   5  -9   6       20.71      125.68     39.00 o
   6  -9   6     1522.75     1858.85    136.39 o
   7  -9   6      114.19       41.04     46.36 o
  -9  -8   6      592.95      708.88     50.11 o
  -8  -8   6      152.70      152.54     61.73 o
  -7  -8   6      183.16      230.48     35.26 o
  -6  -8   6        4.58       27.75     18.72 o
  -5  -8   6     2009.48     1762.82    120.38 o
  -4  -8   6     8609.32     8373.77    389.98 o
  -3  -8   6     1006.51      975.19     44.19 o
  -2  -8   6       54.98       59.58      9.84 o
  -1  -8   6      192.50      238.73     24.16 o
   0  -8   6    18599.07    21375.80    713.69 o
   2  -8   6     1586.64     1407.70    314.18 o
   3  -8   6      782.07      571.91     54.97 o
   4  -8   6      316.22      435.86     49.05 o
   6  -8   6     1434.12     1456.04     98.47 o
   7  -8   6     1946.68     1744.57    105.64 o
  -9  -7   6     2416.09     2905.70    676.60 o
  -8  -7   6      783.76      716.98     47.36 o
  -7  -7   6      495.73      686.91    190.11 o
  -6  -7   6      163.82      181.06     44.06 o
  -5  -7   6        9.97       29.72     28.73 o
  -4  -7   6     6008.35     5447.19    204.51 o
  -3  -7   6     2786.37     2829.17    103.75 o
  -2  -7   6     3487.93     3365.10     59.93 o
  -1  -7   6     4061.77     3784.41     87.28 o
   0  -7   6     8692.48     9026.03    310.63 o
   1  -7   6      350.34      346.46     11.88 o
   3  -7   6        1.52        3.76     27.31 o
   4  -7   6       47.41       34.05     20.82 o
   5  -7   6      230.36      209.59     27.76 o
   6  -7   6     3475.88     3992.09    418.41 o
   8  -7   6       54.96       15.83     42.19 o
  -9  -6   6       48.37      -37.38     37.38 o
  -8  -6   6      141.21      203.17     83.57 o
  -7  -6   6      420.72      531.04     56.48 o
  -6  -6   6     1866.59     1816.13     63.86 o
  -5  -6   6     1609.23     1643.77     41.01 o
  -4  -6   6     4094.12     3423.56    364.70 o
  -3  -6   6     8595.52     8448.27    378.31 o
  -2  -6   6     1095.17     1145.30     66.53 o
  -1  -6   6     8187.74     8544.04    175.05 o
   0  -6   6     4864.28     5071.65     93.09 o
   1  -6   6      546.47      621.98     74.56 o
   2  -6   6      495.51      489.32     42.19 o
   4  -6   6      970.76     1287.07     57.79 o
   6  -6   6     3997.71     4742.23    110.88 o
   7  -6   6      356.11      363.77     34.44 o
   8  -6   6       45.12       30.05     21.39 o
 -10  -5   6       27.01        9.36     45.56 o
  -9  -5   6       88.76       37.99     89.87 o
  -8  -5   6      146.26      163.63     31.89 o
  -7  -5   6     1872.63     1973.13     52.91 o
  -6  -5   6      704.91      897.97    301.42 o
  -5  -5   6      173.91      292.45    108.66 o
  -4  -5   6    19409.32    20511.77   1026.90 o
  -3  -5   6        3.30       64.84     40.32 o
  -1  -5   6       37.61       23.02      7.84 o
   0  -5   6     9616.11     9578.02    328.02 o
   1  -5   6     2549.36     2458.63    110.12 o
   2  -5   6     2655.96     2632.40     55.67 o
   3  -5   6    10942.82    10858.76    576.96 o
   4  -5   6     2580.86     2358.38    184.83 o
   5  -5   6     1545.56     1578.33     47.61 o
   6  -5   6     2525.05     2845.40    115.08 o
   7  -5   6     7381.20     8685.96    520.15 o
   8  -5   6     2999.31     3307.10     88.36 o
   9  -5   6      702.70      565.67     52.83 o
 -10  -4   6      233.43      176.39     51.38 o
  -9  -4   6       53.13       37.72     74.17 o
  -8  -4   6      714.77      924.87     36.45 o
  -7  -4   6     2154.79     2408.50    222.15 o
  -6  -4   6     1500.38     1546.10     85.75 o
  -5  -4   6      313.19      308.90     21.84 o
  -4  -4   6     5782.47     5315.00     89.89 o
  -3  -4   6     6610.61     6347.95    117.70 o
  -2  -4   6     1927.07     1817.71     93.58 o
  -1  -4   6      449.06      481.15     38.26 o
   0  -4   6      589.47      582.93     57.01 o
   1  -4   6     1992.26      831.74     54.45 o
   2  -4   6    13353.92    14166.55    507.16 o
   3  -4   6     1409.83     1257.43     52.94 o
   4  -4   6      935.20      815.47     52.20 o
   5  -4   6     3672.46     3190.64    243.79 o
   6  -4   6     3689.19     3761.36    180.15 o
   7  -4   6      194.16      223.70     22.19 o
   8  -4   6        3.90       18.86     15.79 o
   9  -4   6       51.73       62.74     27.07 o
 -10  -3   6      648.87      751.10    131.44 o
  -9  -3   6     1470.05     1450.72    151.53 o
  -8  -3   6     2799.07     2961.99    112.84 o
  -7  -3   6     5007.09     5424.43    440.39 o
  -6  -3   6     2669.92     2629.92    166.61 o
  -5  -3   6     4285.34     4369.77    383.41 o
  -4  -3   6    28178.94    32552.39    546.13 o
  -3  -3   6      286.99      394.54     36.29 o
  -2  -3   6      644.86      590.06     64.38 o
  -1  -3   6      104.20      146.11     17.43 o
   0  -3   6     3814.04     3345.67     85.77 o
   1  -3   6       11.39       41.02     22.39 o
   2  -3   6     2580.95     2614.65     88.48 o
   3  -3   6      989.53     1240.27     50.36 o
   4  -3   6     8450.91     8238.45    406.85 o
   5  -3   6     3016.59     3004.42     95.50 o
   6  -3   6     1981.90     2163.58     40.66 o
   7  -3   6      391.84      436.55     15.85 o
   8  -3   6     1106.52     1172.87     29.56 o
   9  -3   6      302.18      140.77     48.25 o
 -10  -2   6      699.66      524.60    207.75 o
  -9  -2   6      992.56      951.29     33.94 o
  -8  -2   6     1669.16     1679.75     53.92 o
  -7  -2   6        0.90        9.91     12.87 o
  -6  -2   6     6571.61     6192.52    356.72 o
  -5  -2   6      914.04      941.27     56.09 o
  -4  -2   6      568.84      686.34    116.92 o
  -3  -2   6     1073.67     1148.49     29.58 o
  -2  -2   6     6923.44     6635.96    368.98 o
  -1  -2   6    32672.43    40322.30   1821.98 o
   0  -2   6        9.94       21.53     15.25 o
   1  -2   6     4695.73     4272.86    241.67 o
   2  -2   6     2241.68     2166.54     96.54 o
   3  -2   6     1594.39     1666.55     53.46 o
   4  -2   6      814.95     1003.67     22.86 o
   5  -2   6     1393.84     1399.98     47.85 o
   6  -2   6      101.82      120.58     22.61 o
   7  -2   6       22.10       38.79     16.27 o
   8  -2   6       23.76        9.80     16.14 o
   9  -2   6       69.16       68.75     19.01 o
 -10  -1   6       78.28       97.14     30.99 o
  -9  -1   6       20.31       17.92     19.61 o
  -8  -1   6     5954.85     5954.46    150.51 o
  -7  -1   6        6.35        9.87     18.78 o
  -6  -1   6     1910.61     1932.35     98.54 o
  -5  -1   6    12421.56    12203.97   1269.83 o
  -4  -1   6     1962.43     1820.82    183.90 o
  -3  -1   6     3530.75     3650.98    100.56 o
  -2  -1   6      143.24      134.83     10.91 o
  -1  -1   6     3342.94     3204.01    102.19 o
   0  -1   6      362.08      502.13    115.42 o
   1  -1   6     1853.90     1867.45     79.47 o
   2  -1   6     5685.22     5854.60    143.95 o
   3  -1   6       57.39       51.55      8.22 o
   4  -1   6     7487.85     6539.32    480.32 o
   5  -1   6      212.79      191.95     22.56 o
   6  -1   6        4.29       11.29     11.59 o
   7  -1   6     1611.80     1582.60    134.40 o
   8  -1   6     1800.93     1764.84     62.40 o
   9  -1   6       57.52       35.02     15.64 o
  10  -1   6      318.52      350.56     76.48 o
 -10   0   6     1449.32     1329.75    144.98 o
  -9   0   6     1685.17     1782.95    134.14 o
  -8   0   6     1098.52     1184.17     65.90 o
  -7   0   6       83.38      126.42     24.24 o
  -6   0   6     3051.88     2905.07    109.78 o
  -5   0   6    11232.54    11319.85    169.92 o
  -4   0   6     1834.14     2159.81     96.74 o
  -3   0   6      451.78      497.82     21.48 o
  -2   0   6     1857.47     1726.05     86.55 o
  -1   0   6     8891.60     8581.39    177.00 o
   1   0   6    10502.08    10457.14    215.24 o
   2   0   6     3219.18     3153.13     81.71 o
   3   0   6     2894.67     2969.44    126.29 o
   4   0   6      149.51      138.18     22.50 o
   5   0   6      212.92      234.32     14.46 o
   6   0   6     3496.10     3377.37    119.47 o
   7   0   6     1055.86     1116.43     46.16 o
   8   0   6      101.98      101.97     12.56 o
   9   0   6     1734.84     1765.34    139.95 o
  10   0   6        4.92       -9.23     28.64 o
 -10   1   6     2097.48     2016.36     80.84 o
  -9   1   6      112.95       35.79     68.81 o
  -8   1   6      556.54      461.34     30.01 o
  -7   1   6      670.58      601.63     31.35 o
  -6   1   6      504.26      505.51     23.95 o
  -5   1   6     1285.53     1505.45     92.80 o
  -4   1   6      732.09      782.52     22.74 o
  -3   1   6    16715.43    17443.42    417.42 o
  -2   1   6     5181.99     5231.95    150.81 o
  -1   1   6      414.60      457.55     16.69 o
   0   1   6     4677.12     4517.43    178.30 o
   1   1   6      346.74      309.81     12.81 o
   2   1   6     4813.94     5043.75     76.81 o
   3   1   6     3634.42     3695.28    186.87 o
   4   1   6     8522.32     7813.24    504.36 o
   5   1   6      240.73      296.79     12.30 o
   6   1   6     2940.51     2754.01     98.72 o
   7   1   6      167.23      152.84     12.58 o
   8   1   6     1079.02     1156.20     39.47 o
   9   1   6      197.52      230.73     22.98 o
  10   1   6      246.18      147.78     44.94 o
  -9   2   6      441.90      340.68     44.46 o
  -8   2   6     4316.63     4559.59    185.54 o
  -7   2   6      717.13      946.11     81.11 o
  -6   2   6     1192.00     1271.54     37.70 o
  -5   2   6     7044.53     7080.78    489.80 o
  -4   2   6     3847.21     3849.95     83.83 o
  -3   2   6     9650.20     9694.44    353.29 o
  -2   2   6     3222.18     3083.36    186.65 o
  -1   2   6      974.76     1018.81     34.16 o
   0   2   6      291.26      264.92     50.46 o
   1   2   6     1675.58     1592.46     46.29 o
   2   2   6        0.16       -7.64     15.18 o
   3   2   6     4490.01     3976.31    173.16 o
   4   2   6     6904.33     6856.95    433.39 o
   5   2   6    12791.33    12589.75    618.61 o
   6   2   6     1361.23     1301.74     33.31 o
   7   2   6     1020.14     1032.97     32.05 o
   8   2   6      722.31      753.06     24.37 o
   9   2   6     2462.94     2416.56     99.55 o
  10   2   6      844.13      979.38     37.85 o
  -9   3   6      661.46      654.67     79.44 o
  -8   3   6      111.01       66.31     53.12 o
  -7   3   6     3136.40     3496.26    100.39 o
  -6   3   6     1275.72     1329.49     38.57 o
  -5   3   6      865.04      948.67     41.08 o
  -4   3   6       95.54       80.90     18.39 o
  -3   3   6    20240.70    19066.62   1230.60 o
  -2   3   6      840.67      844.30     23.45 o
   0   3   6      556.18      695.83     47.85 o
   1   3   6    11684.30    12484.05    565.05 o
   2   3   6     6772.38     6373.18    419.03 o
   3   3   6      383.97      340.05     15.43 o
   4   3   6    12609.75    11716.70    319.05 o
   5   3   6      908.20      955.34     42.91 o
   6   3   6      153.77      142.28     16.63 o
   7   3   6      395.73      351.76     28.93 o
   8   3   6      792.45      779.48     40.97 o
   9   3   6     2550.65     2768.85     81.14 o
  10   3   6     1987.18     2182.92    130.71 o
  -9   4   6      211.74      140.45     74.65 o
  -8   4   6     7224.22     7643.97    296.73 o
  -7   4   6      151.41      143.53     39.93 o
  -6   4   6     4509.21     4524.11    230.76 o
  -5   4   6     7988.05     7335.05    390.76 o
  -4   4   6     4735.56     4723.80    221.70 o
  -3   4   6     4168.28     4096.18    138.99 o
  -2   4   6     6460.43     5599.21    152.12 o
  -1   4   6    25181.55    23228.91   5352.71 o
   0   4   6     5151.38     4999.03    123.35 o
   1   4   6     1082.43     1109.70     26.93 o
   2   4   6     5105.21     4656.57     88.84 o
   3   4   6    34416.37    39591.43   1366.95 o
   4   4   6      655.10      770.01     38.04 o
   5   4   6     9262.65     8922.35    295.53 o
   6   4   6     1210.03     1313.04     79.90 o
   7   4   6     3116.02     3244.84    102.54 o
   8   4   6     1416.78     1437.21     50.81 o
   9   4   6        4.05        4.92     19.72 o
  10   4   6     1620.42     1560.22    103.97 o
  -9   5   6       32.37       73.56     66.80 o
  -8   5   6      127.11       69.05     24.10 o
  -7   5   6     1692.78     1672.81     39.69 o
  -6   5   6     3929.57     3807.48    120.46 o
  -5   5   6      268.10      318.10     19.56 o
  -4   5   6      334.80      460.17     48.39 o
  -3   5   6      961.30     1072.59     61.63 o
  -2   5   6      900.81     1014.14     52.21 o
  -1   5   6       60.05       89.11     16.76 o
   0   5   6     3234.19     3059.17     96.45 o
   1   5   6     3468.10     3574.37     92.60 o
   2   5   6     8016.94     7360.78    388.92 o
   3   5   6     9220.60    10003.17    362.70 o
   4   5   6    14220.26    12921.32    724.86 o
   5   5   6     1066.84     1050.52     42.99 o
   6   5   6        6.57       10.56     13.22 o
   7   5   6      963.58      952.66     42.03 o
   8   5   6     3638.81     3875.56    216.13 o
   9   5   6     1275.48     1265.66    108.20 o
  10   5   6     1174.86     1119.63    112.65 o
  -8   6   6     4017.28     4253.92    163.54 o
  -7   6   6      347.83      355.44     20.68 o
  -6   6   6     3155.55     3184.23    106.95 o
  -5   6   6    10864.50    10670.21    355.08 o
  -4   6   6      397.87      386.95     36.87 o
  -3   6   6      800.72      910.06     26.24 o
  -2   6   6    10999.57    10725.97    489.96 o
  -1   6   6    30352.09    36184.61   1053.02 o
   0   6   6        2.48       25.40     19.28 o
   1   6   6     5696.15     5035.36    166.76 o
   2   6   6      493.51      455.93     29.11 o
   3   6   6    15178.03    14350.30   1085.24 o
   4   6   6     3580.77     3066.60     74.41 o
   5   6   6     4224.94     3974.70    190.12 o
   6   6   6     1054.18     1089.65     46.78 o
   7   6   6     2433.11     3134.64    602.73 o
   8   6   6        5.80       18.22     59.34 o
   9   6   6     1639.61     1791.52     56.91 o
  10   6   6      656.06      739.57     63.30 o
  -8   7   6     1587.01     1759.05    133.56 o
  -7   7   6     1704.74     1821.62     78.84 o
  -6   7   6     2191.82     2460.89     87.31 o
  -5   7   6      648.29      690.25     54.96 o
  -4   7   6       52.36       78.82     20.05 o
  -3   7   6     4568.56     4433.15    183.10 o
  -2   7   6      155.65      178.45     19.19 o
  -1   7   6      824.64      893.27    114.71 o
   0   7   6     7620.60     7256.77    346.10 o
   1   7   6     2224.73     1916.27     80.40 o
   2   7   6     2082.35     2059.95     86.36 o
   3   7   6     2273.75     2346.92     56.86 o
   4   7   6     3737.99     3610.33     74.08 o
   5   7   6       29.30       57.99     39.65 o
   6   7   6      320.39      243.64     51.75 o
   7   7   6     1024.22      966.64     47.18 o
   8   7   6     1856.61     1919.36    132.67 o
   9   7   6       25.04      -23.97     30.30 o
  10   7   6       16.99       11.27     30.58 o
  -8   8   6     1001.46      946.82    238.16 o
  -7   8   6      137.95      185.43     47.14 o
  -6   8   6     1552.75     1619.93     92.04 o
  -5   8   6     2336.12     2388.13    289.95 o
  -4   8   6      704.89      597.79    131.80 o
  -3   8   6      224.07      205.04     41.86 o
  -2   8   6     7795.32     8037.58    190.38 o
  -1   8   6     6265.38     6161.33    530.38 o
   0   8   6      283.05      319.89     14.98 o
   1   8   6    14135.48    15830.31    648.34 o
   2   8   6     1068.34      911.60     53.96 o
   3   8   6       24.80       18.89     15.69 o
   4   8   6        9.64       15.26     14.43 o
   5   8   6     1016.56      988.98     53.05 o
   6   8   6     1186.57     1301.45     73.82 o
   7   8   6     3868.06     4016.11    367.98 o
   8   8   6     2511.77     2613.74    174.30 o
  -7   9   6      129.34      121.84     26.32 o
  -6   9   6       88.64       78.56     16.92 o
  -5   9   6     1721.17     1730.21     61.62 o
  -4   9   6        3.88        9.65     11.82 o
  -3   9   6        4.20       -1.51     16.49 o
  -2   9   6     1325.30     1303.97     60.47 o
  -1   9   6     1031.84     1137.48     60.25 o
   0   9   6     1382.87     1443.69     80.24 o
   1   9   6     8433.74     7348.24    715.13 o
   2   9   6     5504.94     5353.71    373.96 o
   3   9   6      602.70      687.92     57.32 o
   4   9   6      380.70      490.15     34.21 o
   5   9   6       23.30       67.76     20.21 o
   6   9   6      679.26      918.77    210.88 o
   7   9   6      125.77      279.94    152.35 o
   8   9   6     3400.48     3672.64    102.75 o
   9   9   6      352.99      340.05     42.94 o
  -7  10   6      671.89      664.64     92.33 o
  -5  10   6        6.05       28.89     11.73 o
  -4  10   6     3361.23     3468.62    205.35 o
  -3  10   6      134.13      124.20     18.23 o
  -2  10   6      674.77      715.87     60.73 o
  -1  10   6      692.68      660.97     51.02 o
   0  10   6      266.58      233.71     20.71 o
   1  10   6       33.41       37.62     16.36 o
   2  10   6     1218.96     1408.87     36.33 o
   3  10   6     1959.19     2273.41     51.83 o
   4  10   6       87.75      100.82     14.60 o
   5  10   6     1327.90     1313.56     51.65 o
   6  10   6        4.23       61.11     26.90 o
   7  10   6     4029.21     3661.84    234.37 o
   8  10   6      180.68      211.74     46.76 o
   9  10   6      318.27      268.26     38.98 o
  -6  11   6       42.89       14.73     42.02 o
  -5  11   6     1291.50     1307.31     53.38 o
  -4  11   6        9.76      -12.39     12.39 o
  -3  11   6      211.96      219.38     40.24 o
  -2  11   6      237.46      227.71     51.39 o
  -1  11   6    10099.16     9212.83    415.41 o
   0  11   6     2610.94     2862.27     92.17 o
   1  11   6        2.65       -8.04     12.05 o
   2  11   6       71.05       64.19     28.37 o
   3  11   6      201.58      196.29     30.41 o
   4  11   6      478.26      516.21     30.82 o
   5  11   6       21.92       29.44     23.75 o
   6  11   6     1182.56     1437.44    151.12 o
   7  11   6     1113.79     1164.81    135.31 o
   8  11   6     2226.47     2478.58    107.10 o
   9  11   6      603.34      532.47     48.60 o
  -6  12   6       57.12       61.95     24.93 o
  -5  12   6      905.74      829.03     36.96 o
  -4  12   6      248.50      254.47     25.59 o
  -3  12   6      551.73      599.95     28.36 o
  -2  12   6      355.40      317.04     24.37 o
  -1  12   6     3365.86     3628.38    101.05 o
   0  12   6       22.32       29.47     13.08 o
   1  12   6     1479.47     1579.22     57.98 o
   2  12   6      895.77      916.41     28.99 o
   3  12   6    14302.95    14666.11    621.60 o
   4  12   6     1030.38     1114.26    115.58 o
   5  12   6      143.15      169.47     38.73 o
   6  12   6      426.64      501.21     68.14 o
   7  12   6     1893.78     1757.21    104.47 o
   8  12   6     1256.02     1479.38     69.13 o
  -5  13   6     1400.25     1301.40     51.10 o
  -4  13   6     1171.87     1294.98    106.24 o
  -3  13   6     1320.56     1276.67     66.58 o
  -2  13   6     2360.13     2343.21     58.28 o
  -1  13   6      999.43      988.94     74.68 o
   0  13   6      842.18      981.54     63.20 o
   1  13   6     2615.95     2785.31     73.60 o
   2  13   6     3188.62     3494.91    116.89 o
   3  13   6      307.32      333.36     26.44 o
   4  13   6      721.64      665.35     54.15 o
   5  13   6      230.81      280.76     31.94 o
   6  13   6     2041.28     2277.28    211.93 o
   7  13   6      936.46     1115.85     85.55 o
   8  13   6       59.62        4.96     30.85 o
  -4  14   6      338.94      292.16     32.46 o
  -3  14   6      404.85      402.57     67.14 o
  -2  14   6      808.72      789.54     33.20 o
  -1  14   6     1680.90     1803.37     56.94 o
   0  14   6        7.15       14.20     13.73 o
   1  14   6      757.94      756.04     57.31 o
   2  14   6      349.04      394.08     36.07 o
   3  14   6     6061.23     6391.27    137.88 o
   4  14   6       81.54       78.04     39.45 o
   5  14   6       26.88       78.86     22.26 o
   6  14   6      386.20      255.65     29.85 o
   7  14   6     2043.15     2088.20    229.82 o
  -3  15   6     2270.00     2332.86     97.63 o
  -2  15   6        2.37       -8.00     22.05 o
  -1  15   6     2749.97     2755.15     80.74 o
   0  15   6       45.04       49.00     20.85 o
   1  15   6      377.48      316.35     26.46 o
   2  15   6      582.13      583.29     41.05 o
   3  15   6      191.07      184.38     23.28 o
   4  15   6      595.95      615.81     34.68 o
   5  15   6      616.81      641.61     40.51 o
   6  15   6      441.65      399.37     52.25 o
  -2  16   6      523.72      575.15     44.53 o
  -1  16   6     1155.86     1222.62     78.02 o
   0  16   6     5255.13     5528.61    342.68 o
   1  16   6      139.60      139.44     23.15 o
   2  16   6      559.59      398.49     54.91 o
   3  16   6     1108.03     1258.22     60.03 o
   4  16   6     1395.37     1344.35     66.28 o
   5  16   6      443.03      426.64     36.92 o
   0  17   6       20.49       57.77     28.93 o
   1  17   6       30.15       57.34     38.23 o
   3  17   6      288.80      323.75     59.26 o
  -2 -15   7      815.32      686.28    112.15 o
  -1 -15   7     1002.53      927.08     56.98 o
   0 -15   7     1818.98     1815.74    119.76 o
   1 -15   7      215.09      211.81     51.99 o
  -5 -14   7      386.93      414.26     35.23 o
  -4 -14   7     1206.13     1079.64     52.40 o
  -3 -14   7        7.56      -15.44     29.63 o
  -2 -14   7       47.32       44.70     32.63 o
  -1 -14   7      265.84      339.60     30.84 o
   1 -14   7      899.60      754.71     63.26 o
   2 -14   7        0.71       -8.69     42.08 o
   3 -14   7     1344.02     1201.39    117.96 o
  -6 -13   7       45.38        9.36     47.88 o
  -5 -13   7       19.32       25.77     25.05 o
  -4 -13   7      653.26      708.71    115.29 o
  -3 -13   7      508.13      543.32     37.20 o
  -2 -13   7     1577.91     1633.77     50.17 o
  -1 -13   7      144.47      130.05     15.83 o
   0 -13   7     2931.16     3248.53    129.67 o
   2 -13   7       87.30        9.73     26.21 o
   3 -13   7     1350.23     1190.46    112.65 o
   4 -13   7     2812.58     3257.65    723.54 o
  -7 -12   7       85.65       59.48     52.43 o
  -6 -12   7     3900.51     4314.75    205.83 o
  -5 -12   7     2070.06     2411.83    132.08 o
  -4 -12   7       44.87       69.51     22.07 o
  -3 -12   7       37.35       16.46     25.34 o
  -2 -12   7       85.78       99.89     16.25 o
  -1 -12   7     3471.42     3841.00    112.05 o
   1 -12   7     1565.98     1739.13    111.85 o
   2 -12   7       38.64       86.41     25.76 o
   3 -12   7     3980.46     3950.88    146.10 o
   4 -12   7     1773.47     1741.78    387.19 o
   5 -12   7      417.31      419.51    100.22 o
  -8 -11   7     2595.47     2859.60    184.79 o
  -7 -11   7       20.81       33.04     31.71 o
  -6 -11   7      496.05      538.10     32.17 o
  -5 -11   7      430.62      368.58     23.08 o
  -4 -11   7      948.89      930.75     36.03 o
  -3 -11   7     3673.47     3774.88    111.00 o
  -2 -11   7      203.74      199.37     16.96 o
  -1 -11   7     1256.20     1338.69     47.49 o
   0 -11   7     4453.17     5042.03    133.95 o
   3 -11   7      796.68      742.94     79.46 o
   4 -11   7      752.26      738.78     50.28 o
   5 -11   7     1109.89     1059.00    123.96 o
  -8 -10   7      811.90      590.15     70.98 o
  -7 -10   7     2106.03     2496.98    135.30 o
  -6 -10   7     1906.22     1889.42    136.37 o
  -5 -10   7     5299.51     5350.02    154.80 o
  -4 -10   7        4.21       21.47     13.03 o
  -3 -10   7     1156.24     1089.86     48.25 o
  -2 -10   7      994.88     1013.98     43.35 o
  -1 -10   7     8663.08     9019.41    191.32 o
   0 -10   7      869.83      725.12    223.75 o
   1 -10   7       11.70       15.93     27.03 o
   2 -10   7     2482.16     2457.68    340.42 o
   3 -10   7     1497.44     1233.21    238.89 o
   4 -10   7     1095.29     1209.41    214.48 o
   5 -10   7     1585.26     1607.26     70.45 o
   6 -10   7     5931.64     5811.89    791.75 o
  -8  -9   7     1104.64     1377.86     90.93 o
  -7  -9   7     1253.94     1473.18    149.63 o
  -6  -9   7       42.74       21.00     20.37 o
  -5  -9   7      681.27      628.65     28.50 o
  -4  -9   7     1169.41     1172.47     32.83 o
  -3  -9   7     2564.03     2711.29     73.73 o
  -2  -9   7       84.66       81.47     25.62 o
  -1  -9   7     2129.61     2149.80     54.57 o
   1  -9   7      785.98      855.54     30.69 o
   2  -9   7      489.92      460.72     65.05 o
   3  -9   7     1364.93     1260.99     60.92 o
   4  -9   7       76.78       61.41     22.66 o
   5  -9   7       48.96       45.09     34.47 o
   6  -9   7      359.54      462.44     58.32 o
   7  -9   7      176.45      134.77     47.53 o
  -9  -8   7     2372.23     2693.32    155.34 o
  -8  -8   7     1425.80     1239.59     88.79 o
  -7  -8   7     1290.50     1208.53     80.17 o
  -6  -8   7      322.97      329.33     25.44 o
  -5  -8   7       82.75       19.16     27.54 o
  -4  -8   7     1103.37     1088.33     94.25 o
  -3  -8   7      820.59      922.31     27.40 o
  -2  -8   7     3069.94     3281.56    152.14 o
  -1  -8   7     1181.33     1306.28     72.51 o
   0  -8   7      276.69      227.92     81.61 o
   1  -8   7     5917.67     6070.02    247.72 o
   2  -8   7      610.00      640.76     46.66 o
   3  -8   7     1357.28     1518.77     91.19 o
   5  -8   7     3776.37     3457.71    121.05 o
   6  -8   7     1682.91     2023.00    126.70 o
   7  -8   7     1438.47     1558.69    101.03 o
  -9  -7   7      419.29      408.08     55.72 o
  -8  -7   7       15.62       16.46     27.55 o
  -7  -7   7     2190.24     2198.93    106.66 o
  -6  -7   7      331.49      368.63     51.65 o
  -5  -7   7     2440.45     2531.63     64.71 o
  -4  -7   7        4.33      -14.98     14.98 o
  -3  -7   7        0.12       17.11     20.97 o
  -2  -7   7        2.21       11.52     10.37 o
  -1  -7   7     3230.14     3348.92     99.53 o
   0  -7   7     1294.66     1410.55     68.50 o
   1  -7   7      502.82      535.26     33.07 o
   2  -7   7    15049.93    13551.52    340.99 o
   4  -7   7      428.80      371.24     28.75 o
   5  -7   7       25.59      -32.72     32.72 o
   6  -7   7       41.24       62.07     29.06 o
   7  -7   7      253.07      319.18     47.46 o
   8  -7   7      749.16      744.59     77.74 o
  -9  -6   7      372.32      572.73    202.11 o
  -8  -6   7     2437.93     2540.45    215.72 o
  -7  -6   7      117.82      473.50    223.98 o
  -6  -6   7      834.49      933.00     78.85 o
  -5  -6   7      233.74      273.14     19.80 o
  -4  -6   7     7421.69     6784.80    170.69 o
  -3  -6   7     1668.29     1669.50    115.34 o
  -2  -6   7      948.53      883.30     29.48 o
  -1  -6   7     5573.56     5586.95    301.03 o
   0  -6   7      444.18      479.64     14.99 o
   1  -6   7     6731.30     5595.65    213.13 o
   2  -6   7        9.59       15.86     10.74 o
   3  -6   7    10537.62    10377.06   1028.11 o
   4  -6   7      995.06     1061.59     45.53 o
   5  -6   7      143.36      174.55     33.04 o
   6  -6   7       15.64       24.44     21.57 o
   7  -6   7    11704.54    10680.16   2729.14 o
   8  -6   7     3812.05     4193.44    197.66 o
  -9  -5   7      239.10      272.37    153.63 o
  -8  -5   7     1385.43     1591.95    183.67 o
  -7  -5   7     3944.97     4093.71    176.74 o
  -6  -5   7     2497.34     2626.13     82.53 o
  -5  -5   7     3737.83     3702.43     71.22 o
  -4  -5   7      375.12      466.59     33.82 o
  -3  -5   7     1395.26     1367.67    259.91 o
  -2  -5   7        3.19       17.04     12.60 o
  -1  -5   7     3812.87     4061.01    186.52 o
   0  -5   7      294.66      297.88     18.58 o
   1  -5   7    12314.31    12411.74    448.04 o
   2  -5   7     1697.01     1880.45    233.65 o
   3  -5   7     5804.70     5524.71    142.54 o
   4  -5   7      535.63      593.84     51.95 o
   5  -5   7     1201.61     1282.46     56.21 o
   6  -5   7       95.25      114.37     32.93 o
   7  -5   7     4192.10     4535.49    141.23 o
   8  -5   7       68.19       76.31     17.08 o
  -9  -4   7      119.74       65.63     35.73 o
  -8  -4   7     4869.50     4876.83     92.06 o
  -7  -4   7      336.54      328.30     31.34 o
  -6  -4   7      144.21      497.34    251.03 o
  -5  -4   7     4325.10     4053.00    178.77 o
  -4  -4   7     4896.22     4694.84    160.68 o
  -3  -4   7     3241.35     3233.71    123.15 o
  -2  -4   7     2692.56     2541.30     91.94 o
   0  -4   7      300.05      303.97     23.08 o
   1  -4   7     4132.50     4112.92    238.21 o
   2  -4   7       12.31       23.81     15.60 o
   3  -4   7    24024.48    27635.32    749.76 o
   4  -4   7      803.10      960.19     52.01 o
   5  -4   7     1192.60     1265.34     75.34 o
   6  -4   7       78.62      116.20      9.45 o
   7  -4   7    10218.65    11108.83    755.25 o
   8  -4   7     2557.70     2706.29     68.67 o
   9  -4   7        9.30       -5.29     19.58 o
 -10  -3   7      890.52      752.09     63.98 o
  -9  -3   7      393.94      369.87     31.72 o
  -8  -3   7     4170.31     4247.20    265.06 o
  -7  -3   7     2603.37     2836.58    112.70 o
  -6  -3   7     1195.13     1145.49     93.20 o
  -5  -3   7     1045.60     1107.04     27.81 o
  -4  -3   7      251.56      321.07     28.00 o
  -3  -3   7    31339.91    43131.45   3838.50 o
  -2  -3   7      101.35      131.82     16.63 o
  -1  -3   7    13664.91    12187.96    451.91 o
   0  -3   7     4216.21     3893.67    110.30 o
   1  -3   7     9591.88     9938.78    613.22 o
   2  -3   7     4275.18     4662.56    110.05 o
   3  -3   7    11840.41    11043.43    710.03 o
   4  -3   7     2416.53     2341.55    113.25 o
   5  -3   7      948.69      998.96     40.18 o
   6  -3   7       81.14       75.42     18.41 o
   7  -3   7     1515.13     1719.30     61.37 o
   8  -3   7        2.72      -13.34     13.34 o
   9  -3   7      962.68      909.72    105.30 o
 -10  -2   7      351.02      323.56     72.91 o
  -9  -2   7      260.68      199.82     50.12 o
  -8  -2   7      599.74      601.87     24.45 o
  -7  -2   7     2274.15     2262.02     45.61 o
  -6  -2   7       62.11       50.86     32.65 o
  -5  -2   7     5147.28     4813.78    190.21 o
  -4  -2   7       51.73      -12.76     30.56 o
  -3  -2   7     6646.58     5913.68    343.68 o
  -2  -2   7      231.98      227.44     19.78 o
  -1  -2   7     1852.51     1576.41    131.73 o
   0  -2   7     2659.19     2643.43    130.34 o
   1  -2   7     8093.95     8373.47    216.62 o
   2  -2   7     2301.88     2292.28    293.52 o
   3  -2   7     6108.80     6151.28    175.34 o
   4  -2   7     5362.81     5231.61    159.62 o
   5  -2   7     2878.63     2919.41    126.06 o
   6  -2   7      799.66      850.23     39.05 o
   7  -2   7     8802.14     9452.56    448.55 o
   8  -2   7       27.57       40.00     13.89 o
   9  -2   7      451.52      428.18     28.54 o
 -10  -1   7      304.35      285.92     36.53 o
  -9  -1   7     1063.34     1018.75    175.99 o
  -8  -1   7     1377.10     1473.44    157.40 o
  -7  -1   7      607.56      604.75     56.32 o
  -6  -1   7     5135.32     5326.47    229.62 o
  -5  -1   7      584.52      559.84     21.99 o
  -4  -1   7     1933.38     1891.76     96.64 o
  -3  -1   7    13698.00    14841.18    554.04 o
  -2  -1   7     7696.93     8047.67    179.11 o
  -1  -1   7     7449.82     7377.07    317.15 o
   0  -1   7     8266.54     8660.37    293.44 o
   1  -1   7     1832.73     1730.19    191.16 o
   2  -1   7     1760.74     1769.78     44.10 o
   3  -1   7     1155.86     1228.79     47.90 o
   4  -1   7     7676.41     7916.44    342.70 o
   5  -1   7     2317.25     2158.22    197.59 o
   6  -1   7      858.90      935.14     40.69 o
   7  -1   7      229.29      219.89     14.24 o
   8  -1   7      585.36      549.15     26.23 o
   9  -1   7     1563.36     1547.62     56.96 o
  -9   0   7       47.51       24.18     45.30 o
  -8   0   7     1039.95     1014.93     40.95 o
  -7   0   7      176.90      256.45     63.90 o
  -6   0   7      603.68      553.13     31.07 o
  -5   0   7     1723.42     1889.84     51.41 o
  -4   0   7     1764.37     1684.29     70.81 o
  -3   0   7    27975.82    35217.86   1363.68 o
  -2   0   7      396.03      434.13     52.93 o
  -1   0   7     3333.11     3415.53    304.25 o
   1   0   7    11663.87    11335.21    287.72 o
   2   0   7      118.80      134.46     21.20 o
   3   0   7    20894.79    23574.64    600.62 o
   4   0   7        1.35       24.82     22.92 o
   5   0   7     6197.86     5584.36    448.53 o
   6   0   7      494.57      514.57     29.31 o
   7   0   7     4615.03     4581.35    349.83 o
   8   0   7      419.38      438.02     43.47 o
   9   0   7       28.26        0.61     18.91 o
  10   0   7       34.08        3.98     28.23 o
  -9   1   7      416.95      433.25     36.40 o
  -8   1   7      249.19      234.48     21.42 o
  -7   1   7      203.14      224.82     23.29 o
  -6   1   7     2027.98     2004.90     47.74 o
  -5   1   7      861.25      884.63     43.31 o
  -4   1   7    11578.43    10545.96   1014.57 o
  -3   1   7     4562.42     4674.22    379.68 o
  -2   1   7     1992.67     1923.30     45.79 o
  -1   1   7      558.67      498.12     28.19 o
   0   1   7     1063.05     1172.77     74.04 o
   1   1   7     2340.77     2329.36    168.45 o
   2   1   7     1089.24     1247.46     68.30 o
   3   1   7     2646.65     2791.16    115.48 o
   4   1   7     1998.27     1998.76    164.05 o
   5   1   7      324.49      291.18     32.27 o
   6   1   7        4.56       -4.04     10.00 o
   7   1   7     1631.04     1701.27     81.70 o
   8   1   7      236.45      264.26     15.53 o
   9   1   7      137.99      116.74     16.55 o
  10   1   7      734.87      615.11    194.57 o
  -9   2   7      849.71      700.08     47.92 o
  -8   2   7     1257.18     1385.74     54.92 o
  -7   2   7       13.34        8.44     16.57 o
  -6   2   7       27.04       16.77     12.24 o
  -5   2   7       24.31       -6.02     44.16 o
  -4   2   7     2774.57     2769.82    137.78 o
  -3   2   7    19016.44    18582.70    698.38 o
  -2   2   7    11762.91    11092.47    287.56 o
  -1   2   7     3830.04     3485.05    185.31 o
   0   2   7      278.53      397.31     19.66 o
   1   2   7     4331.07     3735.08    186.41 o
   2   2   7     6581.39     6508.52    119.53 o
   3   2   7    35076.71    43100.30   3045.76 o
   4   2   7     1250.10     1327.45     32.03 o
   5   2   7    10323.62     9929.28    505.82 o
   6   2   7       39.62       53.18     12.13 o
   7   2   7     7980.10     8442.01    260.31 o
   8   2   7     2000.61     2033.75     72.22 o
   9   2   7      271.18      243.20     27.98 o
  10   2   7     2609.85     2864.68    174.71 o
  -9   3   7       15.78        4.09     22.30 o
  -8   3   7       19.37       17.44     26.14 o
  -7   3   7     4906.68     5215.38    186.22 o
  -6   3   7      210.41      228.44     16.69 o
  -5   3   7        1.00       30.87     15.94 o
  -4   3   7     6685.36     7145.21    281.04 o
  -3   3   7     5912.96     5658.67    173.45 o
  -2   3   7       52.98       36.94     13.29 o
  -1   3   7      331.80      304.03     30.45 o
   0   3   7     4872.58     4671.21    163.58 o
   1   3   7     5261.84     4427.64    346.38 o
   2   3   7     3228.94     3310.70    121.21 o
   3   3   7     2502.69     2349.72     61.11 o
   4   3   7     1843.02     1881.23     67.17 o
   5   3   7       44.91       24.10     14.57 o
   6   3   7    12740.14    13711.06    391.71 o
   7   3   7      427.77      403.91     26.46 o
   8   3   7     1788.90     1841.08     89.46 o
   9   3   7      178.25      180.05     19.68 o
  10   3   7      597.27      554.81     38.25 o
  -9   4   7     1095.05     1208.53    118.40 o
  -8   4   7      129.03       99.96     29.13 o
  -7   4   7     1592.04     1635.44    162.57 o
  -6   4   7     4062.78     4098.21     82.59 o
  -5   4   7      557.60      583.27     46.83 o
  -4   4   7       78.48       53.61     13.53 o
  -3   4   7     9992.05     9955.09    300.79 o
  -2   4   7    14097.90    13056.21    609.06 o
  -1   4   7     6767.89     5909.73    520.05 o
   0   4   7     4931.02     3993.71    155.64 o
   1   4   7     6888.71     5466.41    279.39 o
   2   4   7     6876.17     6827.95    505.82 o
   3   4   7    10898.91     9871.36    559.34 o
   4   4   7      925.14      885.37     37.98 o
   5   4   7    12281.03    12495.52    223.38 o
   6   4   7     1363.45     1436.93     31.57 o
   7   4   7     1737.66     2065.23     93.50 o
   8   4   7     4612.21     5108.50    100.83 o
   9   4   7      132.23      182.91     20.30 o
  10   4   7     2369.03     2468.20     88.75 o
  -9   5   7      122.92       81.81     39.11 o
  -8   5   7       28.79      -20.58     47.01 o
  -7   5   7     1181.82     1230.60     50.69 o
  -6   5   7     2207.89     2213.85     52.07 o
  -5   5   7     1120.26     1241.12     60.44 o
  -4   5   7      466.79      491.47     26.47 o
  -3   5   7     4305.36     4575.56    219.61 o
  -2   5   7       51.41       38.65     11.92 o
   0   5   7      532.57      654.50     38.49 o
   1   5   7     1181.65      953.98     57.58 o
   2   5   7    11302.79    10016.10    562.92 o
   3   5   7     2808.84     2734.55     56.70 o
   4   5   7      328.53      285.71     31.35 o
   5   5   7      431.82      443.09     32.67 o
   6   5   7     6426.38     6890.85    275.10 o
   7   5   7      361.51      622.46    190.35 o
   8   5   7      816.58      903.04     64.51 o
   9   5   7        1.28        9.75     19.62 o
  10   5   7      184.50      128.86     31.16 o
  -8   6   7      422.13      379.46     45.96 o
  -7   6   7     4136.07     3863.46    462.40 o
  -6   6   7     3273.92     3473.09    111.01 o
  -5   6   7     2028.72     2045.68     45.91 o
  -4   6   7      140.38      149.12     14.37 o
  -3   6   7     1780.31     1743.93    103.08 o
  -2   6   7     2445.31     2366.88     72.04 o
  -1   6   7    23269.18    26271.65   2650.88 o
   0   6   7     2197.76     2180.56    106.58 o
   1   6   7     2311.29     2010.92    101.84 o
   2   6   7      450.11      394.34     36.62 o
   3   6   7     3233.38     2862.86    129.86 o
   4   6   7     2367.33     2077.74    100.27 o
   5   6   7     5883.83     5441.69    177.98 o
   6   6   7      570.47      760.26    216.38 o
   7   6   7      242.93      299.11     19.84 o
   8   6   7      329.30      333.09     28.23 o
   9   6   7      278.49      235.66     32.76 o
  10   6   7      350.90      240.03     68.18 o
  -8   7   7     1307.94     1399.90     70.34 o
  -7   7   7      639.99      565.66     40.09 o
  -6   7   7     1766.60     1745.00     92.67 o
  -5   7   7     2151.37     2333.32    122.18 o
  -4   7   7      590.09      568.66     24.35 o
  -3   7   7     2342.39     2409.20    146.02 o
  -2   7   7     6408.72     5349.80    404.49 o
  -1   7   7      678.03      786.77     46.38 o
   0   7   7    15869.88    15878.55   2090.98 o
   1   7   7      812.57      768.31     29.22 o
   2   7   7     3561.82     3289.20    249.70 o
   3   7   7        7.39      -18.27     26.59 o
   4   7   7      191.92      195.58     24.53 o
   5   7   7     1709.18     1851.68    119.02 o
   6   7   7     1527.09     1440.85     40.85 o
   7   7   7      109.52       73.20     43.56 o
   8   7   7      710.55      656.23     35.67 o
   9   7   7      228.87      223.47     47.05 o
  10   7   7      374.59      400.11     41.21 o
  -8   8   7      199.00      190.98     95.32 o
  -7   8   7     4522.46     4855.50    154.33 o
  -6   8   7       53.24       55.37     19.86 o
  -5   8   7     6555.76     6230.37    386.76 o
  -4   8   7       28.03       44.83     19.92 o
  -3   8   7      432.01      534.38     43.07 o
  -2   8   7     1150.18     1144.25     53.38 o
  -1   8   7     5439.93     4938.97    292.11 o
   0   8   7      115.74      138.28     12.12 o
   1   8   7     5758.49     5347.17    176.88 o
   2   8   7     3452.68     3629.79    117.85 o
   3   8   7     6990.36     6565.25    305.78 o
   4   8   7     4095.20     3880.36     90.45 o
   5   8   7      138.12      126.34     20.89 o
   6   8   7     7215.36     7504.38    224.18 o
   7   8   7      974.66     1104.78    130.90 o
   8   8   7      175.01      171.60    131.69 o
   9   8   7      121.49      127.16     32.60 o
  -7   9   7      238.06      337.07     71.95 o
  -6   9   7     2999.71     3439.13    113.59 o
  -5   9   7      857.50      792.58     54.07 o
  -4   9   7     1268.25     1470.75     77.85 o
  -3   9   7      134.96      121.92     17.49 o
  -2   9   7      198.52      201.24     15.98 o
  -1   9   7      549.90      529.48     21.09 o
   0   9   7     1098.55     1128.61     66.45 o
   1   9   7      437.96      420.54     35.33 o
   2   9   7     1753.10     1898.11     85.26 o
   3   9   7     1821.44     1704.92    109.17 o
   4   9   7      588.62      627.87     36.86 o
   5   9   7     1461.60     1516.01     75.06 o
   6   9   7        9.18       11.15     18.14 o
   7   9   7       19.76       -4.06     21.55 o
   8   9   7      107.68      115.82     25.73 o
   9   9   7        6.40       -3.89     28.77 o
  -7  10   7       94.99       32.60     53.36 o
  -6  10   7      631.19      618.81     55.26 o
  -5  10   7     1479.92     1460.94     57.11 o
  -4  10   7     4616.58     4886.87    143.70 o
  -3  10   7       45.69       48.54     18.02 o
  -2  10   7     5297.76     5082.53    402.76 o
  -1  10   7     5254.40     5253.41    154.15 o
   0  10   7        2.75        1.65     12.05 o
   1  10   7     1053.60     1106.51     55.63 o
   2  10   7     6146.30     6268.01    429.89 o
   3  10   7     1972.79     2018.32     51.84 o
   4  10   7     2652.21     2534.88     65.99 o
   5  10   7      970.49     1034.42     76.62 o
   6  10   7     5673.15     4880.04    200.20 o
   7  10   7       62.12       71.59     24.01 o
   8  10   7      489.15      471.71     82.33 o
   9  10   7       80.02      109.63     98.39 o
  -6  11   7      306.11      238.04     43.21 o
  -5  11   7       31.40        2.13     21.00 o
  -4  11   7      280.89      266.65     33.54 o
  -3  11   7     1009.08      973.18     43.97 o
  -2  11   7     1406.99     1282.63     99.42 o
  -1  11   7      499.14      449.02     27.94 o
   0  11   7     2103.05     2129.35     82.54 o
   1  11   7      360.41      338.28     29.49 o
   2  11   7     4733.30     4730.23    119.79 o
   3  11   7       18.83      -16.80     34.75 o
   4  11   7     3987.40     4075.12     89.43 o
   5  11   7        1.32      -12.99     15.76 o
   6  11   7    11648.79    11697.59    399.28 o
   7  11   7        4.88      -20.80     32.63 o
   8  11   7      245.72      383.36     96.27 o
   9  11   7      219.28      256.15     40.31 o
  -6  12   7      316.14      235.94     37.38 o
  -5  12   7        9.49      -21.44     29.44 o
  -4  12   7     5605.12     6032.01    129.84 o
  -3  12   7     1308.95     1284.10    248.71 o
  -2  12   7      533.78      589.99     81.11 o
  -1  12   7     5201.33     5412.72    382.54 o
   0  12   7     3355.47     3317.86    118.17 o
   1  12   7      253.17      281.14     18.50 o
   2  12   7     1228.05     1356.86     74.75 o
   3  12   7        1.05       -1.72     22.85 o
   4  12   7     5262.87     5223.88    133.03 o
   5  12   7       31.74       41.96     23.08 o
   6  12   7      641.79      685.76     71.23 o
   7  12   7       14.29        4.95     27.98 o
   8  12   7      394.96      422.34     60.22 o
  -5  13   7      777.22      783.70     44.96 o
  -4  13   7     1717.01     1662.88     78.77 o
  -3  13   7      220.64      249.13     29.43 o
  -2  13   7      344.37      277.24     26.51 o
  -1  13   7     2139.38     2035.81     79.16 o
   0  13   7     5507.39     5949.11    187.69 o
   1  13   7       18.18       58.24     18.97 o
   2  13   7       97.04       50.14     17.38 o
   3  13   7      549.68      519.84     25.02 o
   4  13   7     7232.62     8035.51    245.42 o
   5  13   7      588.52      644.60     42.69 o
   6  13   7     4762.75     3974.13    203.56 o
   7  13   7        3.66        3.15     29.37 o
   8  13   7      287.73      363.01     92.47 o
  -4  14   7       55.11       51.71     27.27 o
  -3  14   7     1885.38     1730.51    140.15 o
  -2  14   7      586.00      573.55     44.43 o
  -1  14   7     1920.57     1909.67    108.84 o
   0  14   7     2080.96     2221.08     80.98 o
   1  14   7       90.95       88.50     15.38 o
   2  14   7     1341.28     1414.86    102.59 o
   3  14   7      524.27      510.76     30.47 o
   4  14   7      702.45      671.51     35.98 o
   5  14   7       82.05       58.85     39.34 o
   6  14   7       16.34       33.31     32.01 o
   7  14   7       85.89      126.02     33.15 o
  -3  15   7       16.69       82.72     30.84 o
  -2  15   7       24.76      113.42     56.08 o
  -1  15   7     4670.75     4674.82    351.60 o
   0  15   7     4238.22     4626.33    125.47 o
   1  15   7        0.02       16.05     15.96 o
   2  15   7      634.17      631.02    106.39 o
   3  15   7     2269.98     2547.11    228.92 o
   4  15   7       15.77       58.18     21.90 o
   5  15   7      489.80      463.84     36.87 o
   6  15   7      859.55      785.48     44.82 o
  -2  16   7       23.89       57.53     28.03 o
  -1  16   7      849.76      903.64     52.46 o
   0  16   7     4177.44     4262.63    336.65 o
   1  16   7     1229.28     1237.09     58.73 o
   2  16   7     4403.08     4830.52    230.50 o
   3  16   7       59.23       38.45     25.16 o
   4  16   7      868.04      832.67     81.00 o
   5  16   7       22.13       28.02     26.43 o
   1  17   7      249.31      251.58     42.14 o
   2  17   7     1704.68     1473.84    126.73 o
   3  17   7      483.53      557.44     70.45 o
  -2 -15   8      133.89       74.28     34.10 o
  -4 -14   8     2635.00     2674.22    165.21 o
  -3 -14   8       62.54       45.29     51.65 o
  -2 -14   8     1511.95     1313.05     78.69 o
  -1 -14   8      161.99      145.01     27.05 o
   0 -14   8      235.43      253.22     44.26 o
   1 -14   8      982.61      867.99     75.52 o
   2 -14   8      816.23      717.62    113.98 o
  -6 -13   8     1683.05     1811.03     88.01 o
  -5 -13   8       85.27       85.08     33.64 o
  -4 -13   8      908.60      806.84     68.42 o
  -3 -13   8     4865.22     4752.83    178.67 o
  -2 -13   8      840.93      808.19     77.06 o
  -1 -13   8      887.06      738.92     72.69 o
   0 -13   8       11.90       11.39     12.64 o
   1 -13   8     1451.98     1439.57    101.66 o
   2 -13   8       13.66       -2.13     26.56 o
   3 -13   8     2435.48     2190.66    160.42 o
  -7 -12   8      184.95      243.95     50.14 o
  -6 -12   8     2255.81     1875.58    117.16 o
  -5 -12   8     1670.85     1604.54    129.41 o
  -4 -12   8       38.40       44.28     21.62 o
  -3 -12   8      101.72      137.32     21.69 o
  -2 -12   8      454.98      469.52     22.94 o
  -1 -12   8     1423.10     1487.67     76.04 o
   0 -12   8      346.46      369.24     16.89 o
   1 -12   8      509.57      524.44     55.39 o
   3 -12   8       95.65      184.43    102.89 o
   4 -12   8      318.19      492.65     66.14 o
  -7 -11   8     1469.40     1260.10    107.08 o
  -6 -11   8     1538.12     1302.15     99.96 o
  -5 -11   8     2231.77     2049.67    164.29 o
  -4 -11   8     2182.89     2212.09    207.59 o
  -3 -11   8     4013.71     4430.62     90.73 o
  -2 -11   8      535.36      474.82     36.31 o
  -1 -11   8      791.98      775.72     51.92 o
   0 -11   8     1842.72     2076.20     55.20 o
   1 -11   8     4667.68     4775.34    199.72 o
   2 -11   8     5084.91     5177.64    158.62 o
   3 -11   8      255.59      260.72     50.56 o
   4 -11   8      380.10      432.38     66.60 o
   5 -11   8     2807.15     3214.82    121.26 o
  -8 -10   8     4708.36     4325.05    260.21 o
  -7 -10   8      639.84      660.95     95.58 o
  -6 -10   8       89.80       -9.39     32.16 o
  -5 -10   8     2149.40     2210.95    158.33 o
  -4 -10   8     5610.09     5562.46    540.62 o
  -3 -10   8     5616.43     5924.75    109.64 o
  -2 -10   8        6.20       14.14     13.64 o
  -1 -10   8      100.11      112.89     13.18 o
   0 -10   8     4287.89     2976.88   1490.73 o
   1 -10   8     2766.60     2760.25    129.84 o
   2 -10   8     4189.33     4108.19    184.74 o
   3 -10   8      660.19      575.96     59.23 o
   4 -10   8     1019.95     1059.63     76.35 o
   5 -10   8     1911.11     2066.00    144.69 o
   6 -10   8        3.33       -3.76     41.60 o
  -8  -9   8     1482.41     1361.07     92.58 o
  -7  -9   8     1646.75     1707.21     64.69 o
  -6  -9   8      397.96      414.50     26.84 o
  -5  -9   8     3519.29     3333.19    160.69 o
  -4  -9   8     3580.03     3596.18    390.29 o
  -3  -9   8      167.09      185.85     13.65 o
  -2  -9   8       83.25      149.27     51.89 o
  -1  -9   8       51.30       58.33     11.54 o
   0  -9   8     4523.75     4621.77    175.09 o
   1  -9   8      675.89      715.19     84.60 o
   2  -9   8     7563.93     7898.61    306.09 o
   3  -9   8        0.81      -15.16     43.43 o
   4  -9   8      571.20      750.65     45.99 o
   5  -9   8      970.27     1057.48     90.99 o
   6  -9   8      317.43      331.64    126.72 o
  -8  -8   8     4427.48     4965.85    203.95 o
  -7  -8   8       26.11      -19.48     37.23 o
  -6  -8   8      227.77      399.05    211.69 o
  -5  -8   8      566.07      623.52     53.76 o
  -4  -8   8    10182.16     9877.28    487.66 o
  -3  -8   8      394.95      397.03     45.19 o
  -2  -8   8     2505.05     2345.73     70.30 o
  -1  -8   8      321.04      317.64     35.15 o
   0  -8   8     3958.79     3826.97    495.90 o
   1  -8   8      181.92      186.69     26.71 o
   2  -8   8     4861.01     3445.30   1587.79 o
   3  -8   8     4284.52     4216.19    138.21 o
   4  -8   8      120.22      168.46     39.80 o
   5  -8   8     2134.80     2442.21     97.68 o
   6  -8   8      224.30      217.94     40.98 o
   7  -8   8      345.98      350.37     48.74 o
  -9  -7   8      477.25      437.97     53.12 o
  -8  -7   8     1213.78     1110.35     92.73 o
  -7  -7   8     1272.63     1367.19     50.91 o
  -6  -7   8      163.89      204.67     32.17 o
  -5  -7   8      113.62       88.70     30.20 o
  -4  -7   8     1659.42     1516.97     63.28 o
  -3  -7   8       67.01      102.72     27.57 o
  -2  -7   8       10.17       15.84     12.12 o
  -1  -7   8      468.77      451.24     18.84 o
   0  -7   8      476.67      515.50     34.16 o
   1  -7   8     8411.44     8474.77    516.96 o
   2  -7   8     2386.06     3105.39    141.97 o
   3  -7   8      283.18      289.61     41.01 o
   5  -7   8       32.74       80.51     33.98 o
   6  -7   8     1361.91     1655.67     84.99 o
   7  -7   8       14.35       48.55     32.82 o
  -9  -6   8      950.15      878.85     82.15 o
  -8  -6   8     1226.43     1414.81     90.45 o
  -7  -6   8     1678.57     1790.73     51.42 o
  -6  -6   8      216.94      270.66     98.00 o
  -5  -6   8     1085.05     1224.40     48.82 o
  -4  -6   8     2958.32     2968.73    207.46 o
  -3  -6   8     2458.20     2103.79     95.88 o
  -2  -6   8    38531.36    47148.49   1737.32 o
  -1  -6   8       82.70       89.51      9.10 o
   0  -6   8      575.05      560.47     19.00 o
   1  -6   8       73.10       91.94     22.12 o
   2  -6   8     2212.41     2149.80    101.70 o
   3  -6   8      258.08      324.12     31.92 o
   4  -6   8       11.32       22.59     30.11 o
   5  -6   8     3417.31     3126.00    140.60 o
   6  -6   8     3255.03     3274.94    163.87 o
   7  -6   8      806.88     2754.87   4524.44 o
   8  -6   8      720.20      803.63     62.51 o
  -9  -5   8        0.18      242.91    235.24 o
  -8  -5   8     1702.32     1887.48    120.46 o
  -7  -5   8       28.16      491.86    340.54 o
  -6  -5   8     5105.93     5681.03    164.50 o
  -5  -5   8      656.04      662.38     45.06 o
  -4  -5   8        7.85      251.28    181.89 o
  -3  -5   8     1131.60     1308.94    175.76 o
  -2  -5   8      206.98      121.09     52.52 o
  -1  -5   8      659.97      702.77     22.87 o
   0  -5   8        2.80       -7.56      8.50 o
   1  -5   8     8441.19     8056.13    290.69 o
   2  -5   8      277.13      250.36     43.23 o
   3  -5   8      543.48      587.14     61.81 o
   4  -5   8     1533.83     1664.02     75.38 o
   5  -5   8      173.65      164.48     20.00 o
   6  -5   8     6000.73     6424.50    129.11 o
   7  -5   8        1.29        5.27     25.82 o
   8  -5   8     1432.62     1647.18     67.80 o
  -9  -4   8      289.78      196.58     88.03 o
  -8  -4   8     1921.62     2040.57    166.91 o
  -7  -4   8     8165.01     8515.25    405.83 o
  -6  -4   8     1391.46     1499.63     37.58 o
  -5  -4   8     1234.04     1258.48     49.61 o
  -4  -4   8     1596.66     1534.31     89.45 o
  -3  -4   8     4349.07     4268.02    291.94 o
  -2  -4   8    12340.54    12289.60    578.01 o
  -1  -4   8     1802.48     1801.81     77.03 o
   0  -4   8    12489.77    14319.40    429.41 o
   1  -4   8     4420.07     4963.90    129.88 o
   3  -4   8      386.22      411.54     22.60 o
   4  -4   8     4864.28     4737.58    229.94 o
   5  -4   8     1313.69     1362.48     39.21 o
   6  -4   8      217.77      236.05     31.72 o
   7  -4   8      234.09      225.67     12.61 o
   8  -4   8     1907.06     1925.13     97.85 o
   9  -4   8      671.23      616.06    112.03 o
  -9  -3   8      121.91      -87.62    138.98 o
  -8  -3   8        4.91       63.09    143.24 o
  -7  -3   8       13.70       19.91     19.35 o
  -6  -3   8      686.93      762.25    147.79 o
  -5  -3   8     1657.82     1783.34     70.14 o
  -4  -3   8     5164.81     4880.62    239.58 o
  -3  -3   8     1700.99     1542.30    101.80 o
  -2  -3   8     1083.08     1167.52     86.98 o
  -1  -3   8      738.05      786.96     27.42 o
   0  -3   8    10477.65    11312.39    586.25 o
   1  -3   8      870.49      815.07     36.15 o
   2  -3   8     7658.43     8934.95    273.92 o
   3  -3   8     3692.82     3879.10     87.45 o
   4  -3   8       95.82       74.24      8.40 o
   5  -3   8     4534.89     4591.88     96.50 o
   6  -3   8     3185.44     3345.48     54.98 o
   7  -3   8     2816.00     2964.94    106.76 o
   8  -3   8      298.89      250.11     16.86 o
   9  -3   8     1128.45     1082.43    142.78 o
  -9  -2   8       36.09       84.26    104.84 o
  -8  -2   8     2447.98     2558.25    108.13 o
  -7  -2   8     9669.94    10096.50    523.08 o
  -6  -2   8      669.14      797.82     78.75 o
  -5  -2   8     3431.04     3541.94    185.99 o
  -4  -2   8     4556.93     4562.05    316.97 o
  -3  -2   8       17.17       31.44     25.04 o
  -2  -2   8    12589.85    13427.82   1284.46 o
  -1  -2   8     5381.11     5851.34    339.26 o
   0  -2   8    28201.05    33071.03   1875.31 o
   1  -2   8     4118.15     4093.21    504.26 o
   2  -2   8      888.01      800.77    369.16 o
   3  -2   8     4844.70     5346.58    249.35 o
   4  -2   8     1630.92     1679.20    104.07 o
   5  -2   8      742.30      820.66     31.23 o
   6  -2   8       66.81       52.87     15.24 o
   7  -2   8     1117.10     1141.86     40.14 o
   8  -2   8     3803.29     3858.61    147.27 o
   9  -2   8      263.14      231.57     31.16 o
  -9  -1   8       17.88       46.14     31.03 o
  -8  -1   8     1444.60     1435.63     48.68 o
  -7  -1   8      866.89      822.12     36.64 o
  -6  -1   8       46.22       50.19     16.12 o
  -5  -1   8      617.41      616.24     35.70 o
  -4  -1   8    15030.65    14972.39    952.56 o
  -3  -1   8     4521.18     4593.48    292.29 o
  -2  -1   8      155.60      117.70     18.60 o
  -1  -1   8        5.15       32.85     20.10 o
   0  -1   8     3599.47     3225.31    242.87 o
   2  -1   8      187.62      158.70     12.71 o
   3  -1   8        9.91        6.30     10.75 o
   4  -1   8       45.17       47.68      9.32 o
   5  -1   8     4116.19     4452.02     93.61 o
   6  -1   8       77.79       93.97     10.86 o
   7  -1   8     3580.88     3877.75    178.97 o
   8  -1   8      156.53      155.63     16.83 o
   9  -1   8       46.93       11.57     17.28 o
  -9   0   8      649.49      497.34     82.54 o
  -8   0   8       11.75        4.56     25.49 o
  -7   0   8     2504.25     2609.01     67.36 o
  -6   0   8      544.44      583.50     33.30 o
  -5   0   8      124.32       88.37     16.52 o
  -4   0   8     4952.34     5043.80    220.50 o
  -3   0   8     6694.89     7000.10    188.06 o
  -2   0   8     1022.23      979.52     55.35 o
  -1   0   8     8370.35     8034.85    296.48 o
   0   0   8    11802.21    12858.39    426.20 o
   1   0   8       86.95      107.72     12.75 o
   2   0   8     2226.93     2477.53     80.84 o
   3   0   8     1745.59     1708.89     36.07 o
   4   0   8      236.64      250.26     16.88 o
   5   0   8        8.00       -8.35     11.29 o
   6   0   8     2602.32     2721.08    111.96 o
   7   0   8      558.62      601.58     97.96 o
   8   0   8     3064.14     3066.08    174.80 o
   9   0   8       94.13       40.43     42.91 o
  -9   1   8     1028.24      919.13     56.52 o
  -8   1   8     1399.23     1365.24     70.01 o
  -7   1   8       57.64       68.41     21.66 o
  -6   1   8      455.76      576.82     47.94 o
  -5   1   8     3965.58     3960.35    158.90 o
  -4   1   8      878.02      991.29     63.51 o
  -3   1   8      579.45      554.18     22.08 o
  -2   1   8       82.84      103.89     12.09 o
  -1   1   8      243.33      354.16     31.47 o
   0   1   8      820.57      820.86     54.87 o
   1   1   8     5008.76     4822.53    131.63 o
   2   1   8        7.22       36.93     11.41 o
   3   1   8      531.56      601.11     24.25 o
   4   1   8      623.84      666.64     24.19 o
   5   1   8      781.34      730.73     73.00 o
   6   1   8       24.95       34.60     13.31 o
   7   1   8      269.99      327.18     20.89 o
   8   1   8     1045.98     1041.43     51.79 o
   9   1   8      121.26      121.52     19.17 o
  10   1   8       59.37       20.07     81.77 o
  -9   2   8       78.22       24.07     37.84 o
  -8   2   8       89.55       59.01     35.21 o
  -7   2   8      266.70      252.05     23.78 o
  -6   2   8      276.80      270.07     21.64 o
  -5   2   8      540.61      567.15     35.51 o
  -4   2   8     5781.70     5921.47    110.28 o
  -3   2   8    10735.95    10124.74    396.90 o
  -2   2   8       37.34       53.58     11.46 o
  -1   2   8       93.18       76.95     20.30 o
   0   2   8       73.37       82.78     12.40 o
   1   2   8     1317.64     1280.37     36.85 o
   2   2   8     3233.50     3277.90    167.55 o
   3   2   8    10537.73    10374.72    354.12 o
   4   2   8    17847.42    18832.24    316.90 o
   5   2   8       44.31       51.70      9.71 o
   6   2   8     2993.05     3047.82    170.43 o
   7   2   8      940.39      962.62     28.08 o
   8   2   8     7502.15     7510.55    145.03 o
   9   2   8      134.36      133.05     34.85 o
  10   2   8      111.48      178.26     87.25 o
  -9   3   8      284.39      290.70     29.02 o
  -8   3   8      360.16      269.79     49.91 o
  -7   3   8     2180.49     2405.03     85.64 o
  -6   3   8     2735.01     3091.20     89.42 o
  -5   3   8     1743.37     1801.24     65.42 o
  -4   3   8     1271.89     1411.50     32.45 o
  -3   3   8     9563.22     9850.04    325.20 o
  -2   3   8      783.84      930.56     52.98 o
  -1   3   8     3421.98     3494.64     87.71 o
   0   3   8      311.33      348.95     26.75 o
   1   3   8     2707.81     2425.54    244.52 o
   2   3   8      199.62      159.59     23.32 o
   3   3   8     1234.05     1169.17     35.53 o
   4   3   8     2404.57     2383.66    142.26 o
   5   3   8     4199.44     4146.60    146.69 o
   6   3   8      469.37      490.43     37.77 o
   7   3   8     2186.61     2320.67    101.33 o
   8   3   8      515.17      487.47     76.32 o
   9   3   8      317.71      378.87     64.26 o
  10   3   8      230.33      186.61     27.44 o
  -9   4   8     1967.22     2061.34    100.93 o
  -8   4   8      455.22      520.82     38.76 o
  -7   4   8     4762.83     5460.80    241.62 o
  -6   4   8        8.51       42.52     23.66 o
  -5   4   8       77.72       89.11     15.17 o
  -4   4   8     8517.29     8211.99    734.30 o
  -3   4   8    16884.36    16526.38    951.71 o
  -2   4   8    13312.66    12935.97    687.09 o
  -1   4   8      856.49      948.42    108.12 o
   0   4   8      503.05      423.78     60.66 o
   1   4   8       81.41      219.10     21.34 o
   2   4   8     2024.20     1788.78    129.24 o
   3   4   8      916.91      899.49     26.24 o
   4   4   8    67919.62    87320.08   3876.83 o
   5   4   8      294.42      333.63     41.02 o
   6   4   8     2321.87     2235.58     56.58 o
   7   4   8      140.52      231.52     29.17 o
   8   4   8     9483.93     9644.43    294.32 o
   9   4   8      335.78      363.69     25.93 o
  10   4   8       48.15       76.56     31.20 o
  -8   5   8      622.71      652.08     40.78 o
  -7   5   8        7.42       22.91     29.19 o
  -6   5   8      624.53      673.85     48.38 o
  -5   5   8      390.51      382.26     29.00 o
  -4   5   8     3152.27     3313.68    234.16 o
  -3   5   8      113.93      206.70     33.89 o
  -2   5   8    10014.73     8943.12    420.23 o
  -1   5   8     1198.53     1165.38     42.18 o
   0   5   8     3085.93     3308.62    142.37 o
   1   5   8      311.99      365.76     38.85 o
   2   5   8    11809.89    11641.39    376.89 o
   3   5   8      288.25      403.55    100.11 o
   4   5   8     2013.33     2020.14     88.09 o
   5   5   8        0.24       26.45     29.84 o
   6   5   8        7.19      103.12     70.38 o
   7   5   8       61.65       37.02     28.20 o
   8   5   8       36.37       41.37     29.32 o
   9   5   8        0.09        7.72     28.13 o
  10   5   8        0.15       27.13     25.12 o
  -8   6   8      765.42      831.75    102.81 o
  -7   6   8     8665.48     9289.20    306.54 o
  -6   6   8     1824.58     1890.54     64.11 o
  -5   6   8     8563.73     8907.21    380.53 o
  -4   6   8      567.32      586.26     33.79 o
  -3   6   8    11098.90    11123.04    470.38 o
  -2   6   8    11248.39     9545.70    691.55 o
  -1   6   8      149.78      203.72     25.33 o
   0   6   8    16910.55    17310.48    367.80 o
   1   6   8     1832.49     1780.67     62.49 o
   2   6   8      518.61      544.29     21.40 o
   3   6   8     9729.19     9964.59    270.43 o
   4   6   8    25570.82    25946.89   1505.98 o
   5   6   8      834.13      858.40     86.13 o
   6   6   8      348.38      338.64     35.04 o
   7   6   8        0.10       -4.98     29.49 o
   8   6   8     3585.53     3668.86     86.22 o
   9   6   8       56.04       65.17     43.06 o
  10   6   8      850.45      841.42     55.43 o
  -8   7   8     1046.71     1210.69     70.15 o
  -7   7   8     1226.56     1216.71    140.04 o
  -6   7   8     1378.79     1464.87     87.08 o
  -5   7   8      137.25      126.53     16.80 o
  -4   7   8     1097.64     1065.61     52.80 o
  -3   7   8     2818.02     2934.44     79.81 o
  -2   7   8     7643.83     6309.93    398.72 o
  -1   7   8     2289.63     2175.54    108.06 o
   0   7   8     3470.16     3523.53    110.72 o
   1   7   8       13.14       21.88     11.32 o
   2   7   8      101.30      102.90     11.90 o
   3   7   8       88.22       64.56     18.64 o
   4   7   8     1981.21     2054.55    143.37 o
   5   7   8       23.24       20.65     28.51 o
   6   7   8     3182.66     3534.05    133.86 o
   7   7   8      300.29      416.69     45.08 o
   8   7   8       14.28      -14.16     19.67 o
   9   7   8      960.14     1081.77    109.22 o
  -7   8   8     2991.19     2893.42     88.18 o
  -6   8   8      356.99      333.74     20.64 o
  -5   8   8      982.86      956.08     78.71 o
  -4   8   8      560.51      498.68     28.12 o
  -3   8   8     4924.33     5161.31    136.56 o
  -2   8   8      677.92      712.26     77.40 o
  -1   8   8      197.18      238.38     21.74 o
   0   8   8     4245.29     4092.69    148.10 o
   1   8   8     1257.00     1169.90     83.84 o
   2   8   8      128.44      127.03     13.21 o
   3   8   8     1435.43     1321.22     54.76 o
   4   8   8     4465.07     3934.79    144.98 o
   5   8   8       81.33       77.79     15.82 o
   6   8   8     1752.51     1599.06     44.70 o
   7   8   8     2944.52     3041.27     72.26 o
   8   8   8     2221.48     2190.55    118.90 o
   9   8   8      342.87      324.73     31.45 o
  -7   9   8       25.35       49.15     24.33 o
  -6   9   8      418.62      407.66     53.80 o
  -5   9   8     1967.54     2052.21    245.50 o
  -4   9   8      786.16      812.29     63.73 o
  -3   9   8       25.01      -13.15     28.78 o
  -2   9   8     1130.85     1185.07     77.63 o
  -1   9   8     1176.56     1227.93     31.20 o
   0   9   8      151.79      183.02     21.19 o
   1   9   8     3347.83     3432.33    119.81 o
   2   9   8     3927.06     3987.96     79.97 o
   3   9   8      593.97      629.26     57.64 o
   4   9   8      672.74      717.13     30.75 o
   5   9   8     2716.45     2881.44     62.45 o
   6   9   8     1420.31     1489.66    107.48 o
   7   9   8     1535.35     1471.21     84.63 o
   8   9   8       20.65       39.11     21.77 o
   9   9   8      606.09      464.69     42.59 o
  -7  10   8      742.39      684.71     51.48 o
  -6  10   8      174.67      137.22     26.72 o
  -5  10   8     4200.28     4234.77    130.61 o
  -4  10   8       96.62       57.92     58.43 o
  -3  10   8     3514.68     3792.16     90.36 o
  -2  10   8       25.37       23.02     15.20 o
  -1  10   8        5.46      -16.24     16.24 o
   0  10   8     4696.43     4853.75    137.23 o
   1  10   8      182.83      217.57     16.77 o
   2  10   8     3010.73     3081.91     67.43 o
   3  10   8       56.88       94.23     15.34 o
   4  10   8     8140.86     7321.11    276.12 o
   5  10   8     1606.33     1714.46    112.26 o
   6  10   8     1139.09     1357.63     61.48 o
   7  10   8      365.57      324.11     28.64 o
   8  10   8     2967.28     2512.34    264.96 o
   9  10   8     2953.43     3060.88    133.28 o
  -6  11   8      606.32      646.12     57.05 o
  -5  11   8       10.36       -1.64     24.04 o
  -4  11   8        6.02       23.31     16.63 o
  -3  11   8        0.86       -2.12     21.85 o
  -2  11   8       36.14       44.97     17.50 o
  -1  11   8     1579.11     1669.43    153.18 o
   0  11   8     2401.50     2565.51    104.76 o
   1  11   8      639.17      701.17     31.23 o
   2  11   8      981.70     1065.71     43.35 o
   3  11   8      771.40      850.21     70.23 o
   4  11   8      711.36      764.51     34.86 o
   5  11   8       50.24       74.22     18.65 o
   6  11   8      400.12      437.32     44.90 o
   7  11   8     3381.24     3500.72    361.09 o
   8  11   8     1154.74     1449.46     66.64 o
  -5  12   8      533.41      496.44     40.90 o
  -4  12   8       19.37       23.74     22.08 o
  -3  12   8        4.65       -9.95     16.80 o
  -2  12   8     2097.15     2110.75     96.28 o
  -1  12   8      105.66      129.71     17.05 o
   0  12   8      701.38      688.73     29.46 o
   1  12   8      123.98      158.38     22.70 o
   2  12   8    14926.98    16429.64    304.44 o
   3  12   8       12.85       21.81     14.99 o
   4  12   8     5358.09     5306.66    619.77 o
   5  12   8      188.15      190.56     21.83 o
   6  12   8      356.37      442.10     36.58 o
   7  12   8      428.17      419.88     35.35 o
   8  12   8     2395.52     2420.07    102.64 o
  -5  13   8       96.56       86.35     26.84 o
  -4  13   8     1604.07     1594.08    110.64 o
  -3  13   8      131.59       72.05     24.75 o
  -2  13   8       82.44      132.12     18.82 o
  -1  13   8     1132.18     1309.68     74.10 o
   0  13   8     4260.36     4499.51    100.87 o
   1  13   8     1253.56     1272.53     43.72 o
   2  13   8      321.91      347.98     28.66 o
   3  13   8     5459.34     5433.19    119.58 o
   4  13   8       69.12       78.29     18.47 o
   5  13   8      782.35      691.30     33.90 o
   6  13   8      522.26      448.01     30.05 o
  -4  14   8      142.41       64.35    111.71 o
  -3  14   8      832.07      816.97     63.24 o
  -2  14   8     1022.92      989.72     42.89 o
  -1  14   8      109.19      100.96     22.49 o
   1  14   8     2043.06     2158.34     80.19 o
   2  14   8     3821.21     3937.50     92.75 o
   3  14   8       25.16        8.16     18.64 o
   4  14   8      738.56      635.60     92.61 o
   5  14   8      379.58      376.85     63.95 o
   6  14   8      221.26      233.30     43.10 o
  -3  15   8       33.27        2.61     65.35 o
  -2  15   8     1252.40     1237.47     62.44 o
  -1  15   8       79.01       94.13     46.59 o
   0  15   8     1257.21     1253.29     80.61 o
   1  15   8      524.25      472.71     57.42 o
   2  15   8       63.42       51.63     21.72 o
   3  15   8     3270.19     3448.05     99.23 o
   4  15   8      150.29      158.92     25.22 o
   5  15   8      349.47      332.95     36.81 o
   6  15   8        2.26      -16.82     29.64 o
  -1  16   8      703.36      830.83     96.08 o
   0  16   8     1908.40     1951.74     94.80 o
   1  16   8     2412.84     2689.76    134.20 o
   2  16   8       12.57      -15.57     27.83 o
   3  16   8      961.55      936.21     45.57 o
   4  16   8      101.08       77.90     29.86 o
   5  16   8      583.49      549.93     44.10 o
   1  17   8        7.84       -7.24     30.21 o
   2  17   8        2.59       -3.57     49.32 o
  -2 -14   9      109.21       83.05     31.00 o
  -1 -14   9     1149.00     1101.26     64.03 o
   1 -14   9      374.51      315.60     54.65 o
  -3 -13   9        3.70      -15.40     15.40 o
  -2 -13   9       69.03       59.72     18.90 o
  -1 -13   9      954.79      858.81    139.50 o
   0 -13   9        0.16       41.77     34.50 o
   2 -13   9       48.80       55.70     27.43 o
   3 -13   9     1579.75     1716.77    154.16 o
  -6 -12   9      509.95      459.63     71.58 o
  -5 -12   9     1350.46     1236.47     89.71 o
  -4 -12   9      112.07       97.67     19.32 o
  -3 -12   9       13.07      -11.69     14.26 o
  -2 -12   9     1240.61     1281.35     38.85 o
  -1 -12   9      597.56      615.57     90.83 o
   0 -12   9     9940.22    10805.43    518.80 o
   2 -12   9      374.16      366.49     34.97 o
   3 -12   9      521.38      629.87     69.42 o
   4 -12   9     4760.37     4935.26    201.18 o
  -7 -11   9      222.40      156.04     35.98 o
  -6 -11   9      565.59      547.68     36.28 o
  -5 -11   9      958.08      905.02    102.58 o
  -4 -11   9      289.16      324.92     32.90 o
  -3 -11   9     1182.89     1083.49     97.08 o
  -2 -11   9     1422.51     1548.18     37.17 o
  -1 -11   9      542.23      550.06     90.96 o
   0 -11   9      470.39      559.12     22.82 o
   1 -11   9       99.37      119.85     35.44 o
   4 -11   9      839.08      984.14     81.19 o
   5 -11   9       28.04      -26.26     42.57 o
  -7 -10   9     1485.41     1412.38    139.76 o
  -6 -10   9     3675.17     3642.19    129.76 o
  -5 -10   9      302.35      306.98     27.79 o
  -4 -10   9     1418.57     1283.75    116.68 o
  -3 -10   9     2168.46     2168.32     71.49 o
  -2 -10   9     7094.85     7415.58    171.25 o
  -1 -10   9      945.24     1023.92     45.33 o
   0 -10   9     3262.03     3789.59     94.74 o
   1 -10   9     3501.62     3850.47    165.21 o
   2 -10   9     2173.19     1713.31    695.36 o
   3 -10   9      536.89      371.14     62.57 o
   4 -10   9     2519.36     2859.14    204.39 o
   5 -10   9     3305.98     2918.31    164.53 o
   6 -10   9      561.79      745.42     80.84 o
  -7  -9   9       19.06       52.93     26.59 o
  -6  -9   9     3444.27     3085.31    283.87 o
  -5  -9   9      501.85      498.51     25.17 o
  -4  -9   9     3334.44     3298.74    180.44 o
  -3  -9   9     1578.13     1845.63     47.44 o
  -2  -9   9      710.76      749.95     22.83 o
  -1  -9   9      850.19      930.83     57.22 o
   0  -9   9        0.28       13.69     13.43 o
   1  -9   9      512.52      497.36     40.55 o
   2  -9   9       90.37       88.85     26.46 o
   3  -9   9      894.68      980.79     70.89 o
   4  -9   9     1341.49     1758.90     95.32 o
   5  -9   9       43.39       27.62     23.86 o
  -8  -8   9       77.94      138.37     67.73 o
  -7  -8   9      171.12      196.73     41.69 o
  -6  -8   9     2425.50     2585.78    172.51 o
  -5  -8   9        6.23      139.18     46.81 o
  -4  -8   9     1426.82     1369.63     49.64 o
  -3  -8   9      545.77      619.88     49.66 o
  -2  -8   9     3295.01     3238.93     83.90 o
  -1  -8   9      634.40      633.18     19.12 o
   0  -8   9      260.10      283.40     17.58 o
   1  -8   9      423.00      405.66     30.61 o
   2  -8   9     3920.85     4711.54    220.11 o
   3  -8   9      934.60      903.62    159.36 o
   4  -8   9      799.46      762.07     42.21 o
   5  -8   9        4.17      -21.11     21.11 o
   6  -8   9     1029.49     1021.38     74.10 o
   7  -8   9      803.27      813.18     75.05 o
  -9  -7   9      665.50      765.00     66.08 o
  -8  -7   9      901.43      981.91    101.02 o
  -7  -7   9        3.32      -27.02     38.70 o
  -6  -7   9      202.58      498.94    272.41 o
  -5  -7   9     2204.71     2457.87     62.91 o
  -4  -7   9     2588.50     2722.97    128.06 o
  -3  -7   9     1690.18     1756.08    143.91 o
  -2  -7   9      889.25      881.59     23.44 o
  -1  -7   9      437.20      480.01     23.52 o
   0  -7   9     1988.30     2100.33     62.68 o
   1  -7   9      262.28      247.53     20.12 o
   2  -7   9      162.79      175.37     16.24 o
   4  -7   9      214.25      222.52     40.02 o
   5  -7   9       82.26       26.36     30.32 o
   6  -7   9      253.41      299.76     40.79 o
   7  -7   9       68.94       48.37     39.20 o
  -9  -6   9      684.40      665.43     87.69 o
  -8  -6   9      111.22       15.10     70.98 o
  -7  -6   9      335.93      489.75    104.90 o
  -6  -6   9      163.26      149.26     68.82 o
  -5  -6   9     3196.26     3537.61    138.70 o
  -4  -6   9      585.95      590.13     43.45 o
  -3  -6   9      656.10      663.34     75.89 o
  -2  -6   9     1615.92     1604.55    151.85 o
  -1  -6   9      796.27      808.27     29.32 o
   0  -6   9     1113.92     1161.83     76.74 o
   1  -6   9      377.87      384.65     41.45 o
   2  -6   9     8132.81     8132.14    323.64 o
   3  -6   9     6193.58     5912.79    106.51 o
   4  -6   9    11193.16    10260.18    763.99 o
   5  -6   9      685.87      716.28     50.23 o
   6  -6   9      374.22      388.64     40.73 o
   7  -6   9       44.72       19.35     15.62 o
   8  -6   9     1998.88     2238.33    135.29 o
  -9  -5   9      106.07      -10.11    148.33 o
  -8  -5   9      152.23      131.44     18.04 o
  -7  -5   9     1899.32     1925.68     60.41 o
  -6  -5   9     1046.31     1143.14     54.55 o
  -5  -5   9     3193.59     3612.22    203.05 o
  -4  -5   9      833.80      900.04     58.50 o
  -3  -5   9     1657.04     1603.78     83.05 o
  -2  -5   9     1399.72     1317.25     92.77 o
  -1  -5   9      738.77      670.34     49.47 o
   0  -5   9     1254.79     1351.35     35.71 o
   1  -5   9     1329.58     1318.03    137.35 o
   2  -5   9    10430.16    10923.51    438.39 o
   3  -5   9     4729.70     4567.35    554.16 o
   4  -5   9       99.86      135.84     20.84 o
   5  -5   9     2686.79     3149.19    105.50 o
   6  -5   9      390.91      446.90     17.73 o
   7  -5   9     2686.74     2881.68     92.40 o
   8  -5   9      347.18      345.59     69.39 o
  -9  -4   9      517.93      623.40    263.78 o
  -8  -4   9     2893.10     3258.46    384.44 o
  -7  -4   9      837.55     1104.06    176.20 o
  -6  -4   9      238.76      322.95     89.95 o
  -5  -4   9     3830.68     3785.58    151.65 o
  -4  -4   9     1271.13     1457.53    186.83 o
  -3  -4   9       75.18      110.04     21.39 o
  -2  -4   9     8607.72     7381.81    688.47 o
  -1  -4   9     6468.06     6936.62    687.72 o
   0  -4   9     9403.09     9863.59    203.75 o
   1  -4   9     1392.83     1553.37     48.66 o
   2  -4   9     6307.35     6610.19    137.16 o
   3  -4   9     4860.98     5194.99    110.08 o
   4  -4   9     1855.10     1902.50     53.18 o
   5  -4   9        2.73       14.56      8.37 o
   6  -4   9     1780.62     1981.62     57.08 o
   7  -4   9      288.40      340.51     16.66 o
   8  -4   9     2628.95     2837.43    125.33 o
  -9  -3   9     1808.56     2081.08     95.87 o
  -8  -3   9     1835.43     2043.20     80.81 o
  -7  -3   9     3431.18     3972.79    168.69 o
  -6  -3   9      677.45      644.58     44.69 o
  -5  -3   9      433.32      419.89     26.02 o
  -4  -3   9     4275.14     4761.14    228.00 o
  -3  -3   9      772.02      888.02     35.04 o
  -2  -3   9     2250.04     2364.82    102.92 o
  -1  -3   9     1543.97     1440.20    129.74 o
   0  -3   9      235.57      255.93     16.87 o
   1  -3   9    23630.56    31536.11   1070.91 o
   2  -3   9    15119.72    16247.18    486.14 o
   3  -3   9     9587.31    10124.33    220.82 o
   4  -3   9       41.34       28.95      9.08 o
   5  -3   9      906.10      983.45     48.41 o
   6  -3   9      533.95      544.67     20.70 o
   7  -3   9     3910.57     4149.22    120.20 o
   8  -3   9     1116.53     1130.19     29.73 o
   9  -3   9      457.76      322.80     41.97 o
  -9  -2   9      146.24      223.68    162.43 o
  -8  -2   9      664.14      753.89    110.99 o
  -7  -2   9     1165.14     1166.67     62.60 o
  -6  -2   9     1455.79     1486.10    124.71 o
  -5  -2   9      285.04      387.53     29.92 o
  -4  -2   9       85.41       92.86     25.17 o
  -3  -2   9      829.57      814.06     38.72 o
  -2  -2   9    10029.13    10227.08    351.78 o
  -1  -2   9     9059.55    10002.57    571.37 o
   0  -2   9     1932.35     1907.23     69.93 o
   1  -2   9     1907.93     2043.78     83.37 o
   2  -2   9      449.93      404.06     32.83 o
   3  -2   9      743.37      872.48     20.71 o
   4  -2   9      370.30      347.27     14.89 o
   5  -2   9      433.51      483.60     15.51 o
   6  -2   9     4098.02     4155.17    116.40 o
   7  -2   9     1733.16     1733.66     68.28 o
   8  -2   9      548.73      595.54     42.71 o
   9  -2   9      242.09      215.34     26.04 o
  -9  -1   9      869.23      994.53     67.49 o
  -8  -1   9     4196.66     4090.06    125.69 o
  -7  -1   9     4414.00     4308.70    100.95 o
  -6  -1   9     1957.28     2007.25    103.42 o
  -5  -1   9     1321.09     1426.06     46.70 o
  -4  -1   9     2754.19     2724.28    189.17 o
  -3  -1   9     3231.30     2924.81    228.43 o
  -2  -1   9     2572.59     2828.32    129.53 o
  -1  -1   9      330.84      263.27     28.14 o
   0  -1   9      944.99     1125.82     76.38 o
   1  -1   9    40824.83    49324.43   5974.06 o
   2  -1   9       46.65       42.54     14.76 o
   3  -1   9     2876.64     2709.60     62.45 o
   4  -1   9     1107.47     1116.41     28.43 o
   5  -1   9     1393.95     1369.26     73.74 o
   6  -1   9     1447.35     1505.83     66.36 o
   7  -1   9     1888.09     1953.09     80.27 o
   8  -1   9     1643.50     1782.27     93.06 o
   9  -1   9      172.05      173.67     26.86 o
  -9   0   9      409.29      382.97     36.35 o
  -8   0   9       53.45       26.28     26.85 o
  -7   0   9      588.61      509.92     46.54 o
  -6   0   9     2291.03     2605.45     54.19 o
  -5   0   9        3.42      -15.57     21.15 o
  -4   0   9      122.81      133.06     14.33 o
  -3   0   9     1759.38     1833.12    142.65 o
  -2   0   9       23.62       32.55     10.50 o
  -1   0   9     9241.00     8994.42    283.57 o
   0   0   9      378.32      346.55     33.07 o
   1   0   9      792.43      926.14     37.50 o
   2   0   9     2703.93     2646.10     96.03 o
   3   0   9     1287.18     1312.42     37.03 o
   4   0   9      416.92      380.36     45.20 o
   5   0   9       59.16       76.72     11.88 o
   6   0   9     1847.32     1831.05     84.94 o
   7   0   9       68.07       55.59     13.24 o
   8   0   9      501.42      467.35     23.25 o
   9   0   9      160.84      114.24     25.24 o
  -9   1   9      500.11      530.18    166.30 o
  -8   1   9     3407.32     3533.23    239.11 o
  -7   1   9     2141.01     2242.77     69.15 o
  -6   1   9       35.04        6.75     14.93 o
  -5   1   9     1113.34     1222.69     65.64 o
  -4   1   9       89.38      141.38     14.44 o
  -3   1   9    23665.12    25511.95   1301.14 o
  -2   1   9       37.66       60.67     25.93 o
  -1   1   9      945.71      826.98     59.19 o
   1   1   9     5980.93     6148.21    171.77 o
   2   1   9      384.37      383.88     22.26 o
   3   1   9     7264.62     7365.99    246.18 o
   4   1   9      394.12      411.11     15.33 o
   5   1   9     1132.74     1147.38     58.55 o
   6   1   9      769.59      850.32     27.30 o
   7   1   9    10487.44    10246.37    431.68 o
   8   1   9      397.19      367.77     23.68 o
   9   1   9       64.99       36.69     36.69 o
  -9   2   9      531.83      506.91     34.28 o
  -8   2   9      658.86      577.19     79.56 o
  -7   2   9      612.29      628.73     28.07 o
  -6   2   9        5.43       -3.57     25.41 o
  -5   2   9     4660.46     4875.33    245.92 o
  -4   2   9     2449.37     2655.80    171.44 o
  -3   2   9     9865.93    10401.63    293.70 o
  -2   2   9       90.20      130.42     15.57 o
  -1   2   9     5221.50     4880.91    303.03 o
   0   2   9     1748.36     1946.49     85.03 o
   1   2   9     1091.87      954.61     36.05 o
   2   2   9     7314.89     7013.69    149.92 o
   3   2   9    10150.37    10962.56    225.27 o
   4   2   9      555.91      548.45     20.17 o
   5   2   9      766.64      650.92     61.15 o
   6   2   9       29.39        5.60     11.48 o
   7   2   9      253.45      218.09     21.82 o
   8   2   9       97.91      118.73     20.57 o
   9   2   9     1567.10     1550.99     99.97 o
  -9   3   9       39.52      -12.52     83.84 o
  -8   3   9     1229.37     1290.11     54.13 o
  -7   3   9     1037.32      915.25     58.28 o
  -6   3   9        3.63       15.67     26.18 o
  -5   3   9     1844.71     1854.68     48.34 o
  -4   3   9      903.84      908.58     24.33 o
  -3   3   9    17919.88    19240.64    585.82 o
  -2   3   9        1.55      -16.43     16.43 o
  -1   3   9    20663.60    22756.07    382.49 o
   0   3   9     9069.68     8783.78    477.24 o
   1   3   9      451.66      420.66     35.23 o
   2   3   9      155.68      243.46     16.32 o
   3   3   9    20435.61    22647.02    960.61 o
   4   3   9       19.87       19.89     15.02 o
   5   3   9     1201.94     1337.10     29.21 o
   6   3   9     4810.15     4999.15    153.78 o
   7   3   9    15481.76    15953.44    736.34 o
   8   3   9      439.30      480.93     40.28 o
   9   3   9       52.24       65.06     18.53 o
  -9   4   9       19.96      -15.38     28.27 o
  -8   4   9      816.90      798.92     36.44 o
  -7   4   9     3120.36     3324.11    113.35 o
  -6   4   9      797.19      789.78     36.55 o
  -5   4   9    11229.99    11711.63    502.42 o
  -4   4   9      446.65      469.45     19.21 o
  -3   4   9     8567.58     7942.16    405.54 o
  -2   4   9     6553.50     6327.92    307.61 o
  -1   4   9       63.86       59.40     11.95 o
   0   4   9     6859.50     6926.24    273.61 o
   1   4   9     9480.16    10202.03    339.94 o
   2   4   9     9881.52    11520.68   1103.54 o
   3   4   9     2894.96     2696.22    110.82 o
   4   4   9      889.15      905.72     26.77 o
   5   4   9       52.45       73.39     15.03 o
   6   4   9      904.60      962.60     28.47 o
   7   4   9       35.41       17.15     15.06 o
   8   4   9        3.46      -17.44     17.44 o
   9   4   9     1443.69     1550.65     91.85 o
  -8   5   9      115.62      175.39     62.97 o
  -7   5   9     1302.16     1242.46     73.02 o
  -6   5   9     1377.73     1425.21     36.53 o
  -5   5   9      209.73      226.16     42.73 o
  -4   5   9     3886.90     4563.16    248.39 o
  -3   5   9     6046.01     6196.39    120.34 o
  -2   5   9      281.19      263.82     26.03 o
  -1   5   9       98.74      146.28     18.12 o
   0   5   9     1595.50     1522.79     41.59 o
   1   5   9    17628.07    19962.05    742.93 o
   2   5   9     3345.56     3325.31    285.11 o
   3   5   9    12139.51    11545.15    285.60 o
   4   5   9      206.91      174.86     14.32 o
   5   5   9     7976.24     8271.43    311.44 o
   6   5   9      759.52      720.59     34.12 o
   7   5   9     4017.34     3837.84    149.68 o
   8   5   9      102.37      114.14     21.54 o
   9   5   9       61.89       46.23     25.40 o
  -8   6   9      552.07      501.27     62.15 o
  -7   6   9      240.84      285.21     70.37 o
  -6   6   9     2495.48     2592.99    118.30 o
  -5   6   9      230.99      251.46     19.63 o
  -4   6   9     1722.46     1646.89    101.41 o
  -3   6   9       76.59      118.26     24.82 o
  -2   6   9     7136.02     6407.50    261.81 o
  -1   6   9      373.25      436.70     68.38 o
   0   6   9     2517.57     2210.96    121.85 o
   1   6   9      833.21      873.55     55.64 o
   2   6   9      142.34      138.38     15.46 o
   3   6   9        1.32        2.91      9.57 o
   4   6   9      304.02      334.46     23.41 o
   5   6   9      959.58     1070.63     49.03 o
   6   6   9     3003.53     3011.36    182.21 o
   7   6   9      284.20      352.29     84.08 o
   8   6   9      571.19      698.19     49.58 o
   9   6   9      139.34      199.57     37.00 o
  -8   7   9        4.23       13.32     81.36 o
  -7   7   9     2983.54     3240.93     99.22 o
  -6   7   9     1449.28     1507.45     79.08 o
  -5   7   9       51.58       41.70     14.13 o
  -4   7   9     1518.39     1543.29     40.40 o
  -3   7   9     2734.74     2735.34     77.96 o
  -2   7   9      434.43      455.29     25.02 o
  -1   7   9     9539.14     9356.39    213.17 o
   0   7   9      940.78     1011.81     66.13 o
   1   7   9     6466.34     6402.47    123.39 o
   2   7   9        9.91       15.85     18.62 o
   3   7   9     8424.04     8211.53    787.82 o
   4   7   9      479.63      519.90     50.69 o
   5   7   9     1655.59     1853.59     62.22 o
   6   7   9      825.64      829.39     36.33 o
   7   7   9      101.28      141.54     20.19 o
   8   7   9        0.81      -19.70     32.20 o
   9   7   9        7.32       18.51     22.30 o
  -7   8   9      196.03      234.67     39.68 o
  -6   8   9     2030.53     2227.53     75.03 o
  -5   8   9       19.39        0.95     12.33 o
  -4   8   9     6633.30     7046.24    326.01 o
  -3   8   9      176.16      163.44     28.65 o
  -2   8   9     5882.02     4810.97    216.09 o
  -1   8   9      176.84      210.40     25.91 o
   0   8   9     5878.42     5932.76    224.71 o
   1   8   9      207.31      241.89     17.39 o
   2   8   9      804.90      817.04     33.29 o
   3   8   9     2227.23     2182.88     51.11 o
   4   8   9      573.22      665.61     23.82 o
   5   8   9     3985.08     3954.38    166.72 o
   6   8   9      148.23      236.41     36.66 o
   7   8   9      970.65     1042.16     44.52 o
   8   8   9      224.83      243.56     30.73 o
   9   8   9      407.22      358.04     66.74 o
  -7   9   9      901.28      910.11     60.72 o
  -6   9   9      418.81      393.68     33.22 o
  -5   9   9       38.54       52.81     20.95 o
  -4   9   9      112.48      126.58     29.39 o
  -3   9   9     1245.70     1278.89     42.44 o
  -2   9   9     2754.76     2634.07     65.85 o
  -1   9   9     1343.93     1460.09    126.48 o
   0   9   9      177.53      186.00     30.48 o
   1   9   9     1653.04     1714.36     52.85 o
   2   9   9      288.26      347.59     47.97 o
   3   9   9     5780.18     6151.75    246.27 o
   4   9   9      136.12      187.79     23.38 o
   5   9   9     1079.27     1110.12     60.37 o
   6   9   9      125.29      177.65     21.62 o
   7   9   9        2.05       23.07     41.95 o
   8   9   9        0.71       23.16     25.04 o
   9   9   9      267.19      297.33     38.03 o
  -6  10   9     1956.46     2098.14     92.44 o
  -5  10   9     1775.06     1727.70     52.07 o
  -4  10   9     1978.20     1914.93    238.42 o
  -3  10   9     2987.59     2839.84    111.48 o
  -2  10   9      205.81      210.80     56.89 o
  -1  10   9      214.07      204.24     15.63 o
   0  10   9      173.85      184.68     35.97 o
   1  10   9     2645.93     2925.44    129.74 o
   2  10   9      186.98      200.27     17.23 o
   3  10   9      116.89      128.07     32.76 o
   4  10   9     2792.01     2708.53     90.26 o
   5  10   9     1603.96     1572.57     85.88 o
   6  10   9      676.41      720.42     36.60 o
   7  10   9       45.54       15.44     48.27 o
   8  10   9       75.87      131.19     30.01 o
   9  10   9      832.35      837.90    131.25 o
  -6  11   9      183.76       96.35     52.94 o
  -5  11   9      633.15      594.06     27.65 o
  -4  11   9     2788.88     3143.50     89.99 o
  -3  11   9      929.55     1106.67     72.33 o
  -2  11   9     7432.57     6863.45    231.27 o
  -1  11   9     7271.71     7291.70    424.96 o
   0  11   9      373.06      390.58     27.92 o
   1  11   9      131.60      129.34     15.88 o
   2  11   9     1284.31     1387.60     80.35 o
   3  11   9     1899.66     1887.19     54.73 o
   4  11   9        3.83       10.03     24.21 o
   5  11   9     5311.16     5460.09    126.16 o
   6  11   9     1670.47     1751.72    109.06 o
   7  11   9        4.45        3.81     26.48 o
   8  11   9      164.70      154.87     72.31 o
  -5  12   9     1140.24     1183.40     68.83 o
  -4  12   9        5.77        4.04     14.30 o
  -3  12   9        6.92       22.34     14.76 o
  -2  12   9       63.22       76.19     29.66 o
  -1  12   9      281.56      350.39     26.62 o
   0  12   9       21.77        3.50     12.76 o
   1  12   9        7.90       -0.86     15.17 o
   2  12   9      432.66      391.34     35.34 o
   3  12   9     3695.37     3666.73    137.28 o
   4  12   9     3728.61     4190.16    105.63 o
   5  12   9     1423.69     1411.78     51.60 o
   6  12   9     1217.57     1174.21    118.55 o
   7  12   9     2694.17     2615.07    303.07 o
   8  12   9      146.59      139.53     36.50 o
  -4  13   9     2494.11     2549.11    191.20 o
  -3  13   9      142.90      137.53     22.66 o
  -2  13   9     1574.59     1442.46    324.89 o
  -1  13   9     1491.23     1545.16     45.64 o
   0  13   9       58.26       69.07     19.33 o
   1  13   9     4301.41     4878.23    152.82 o
   2  13   9     2032.57     2048.85    122.65 o
   3  13   9     2613.31     2414.83    112.11 o
   4  13   9     1018.93     1015.42     96.28 o
   5  13   9     4153.53     4529.71    359.39 o
   6  13   9      459.99      456.59     38.97 o
  -4  14   9       56.22      106.18     75.74 o
  -3  14   9     1149.03     1013.61     56.15 o
  -2  14   9     3567.47     3751.21    112.73 o
  -1  14   9     1783.00     1788.02     52.52 o
   0  14   9     3584.39     3735.91     92.26 o
   1  14   9     1291.45     1390.41     61.62 o
   2  14   9      541.28      561.17     31.25 o
   3  14   9     2481.03     2783.23    168.68 o
   4  14   9     1762.00     1931.66     82.61 o
   5  14   9     2021.72     2221.29    104.60 o
   6  14   9        4.02      -17.72     30.40 o
  -2  15   9       16.40      -55.79     55.79 o
   0  15   9        1.80       -8.67     37.74 o
   1  15   9     3143.65     3375.59    105.40 o
   2  15   9     2081.32     1950.48     79.53 o
   3  15   9      338.25      344.42     39.78 o
   4  15   9     1875.73     1929.80     84.21 o
   5  15   9       28.88       62.18     27.57 o
   6  15   9      528.76      532.05     47.10 o
  -1  16   9     1372.39     1429.86     77.18 o
   0  16   9     1654.52     1768.62    117.51 o
   1  16   9     2233.64     2360.83     95.91 o
   2  16   9       57.07       27.79     21.81 o
   3  16   9       27.99       29.87     22.87 o
   4  16   9      172.57      181.90     43.90 o
  -3 -14  10      599.37      622.12     60.24 o
  -2 -14  10      719.14      556.88     69.44 o
  -1 -14  10      258.69      251.13     33.97 o
   0 -14  10      127.29       87.89     39.12 o
  -5 -13  10     1054.54     1116.35    222.15 o
  -2 -13  10       25.75        3.26     51.21 o
  -1 -13  10      155.91      123.46     24.39 o
   0 -13  10     1121.95      932.06     77.24 o
   1 -13  10     1254.26     1569.81    112.10 o
   2 -13  10      322.38      201.89     52.89 o
  -6 -12  10     1061.67      959.51     86.71 o
  -5 -12  10        5.55       43.43     42.27 o
  -4 -12  10      852.06      796.06     51.31 o
  -3 -12  10     2359.58     2307.72     75.63 o
  -2 -12  10      562.74      579.97     34.46 o
  -1 -12  10       22.05       26.45     17.80 o
   0 -12  10     1666.25     1672.96     59.00 o
   1 -12  10       36.95      -15.93     34.17 o
   2 -12  10      207.54      191.27     29.60 o
   3 -12  10        0.49       47.62     27.94 o
  -6 -11  10     2180.54     2164.94    259.86 o
  -5 -11  10      275.17      237.34     49.30 o
  -4 -11  10      810.10      641.06     63.88 o
  -3 -11  10      174.89      180.53     20.74 o
  -2 -11  10      218.29      221.86     61.04 o
  -1 -11  10        5.10       22.96     19.35 o
   0 -11  10       38.18      120.93     47.40 o
   1 -11  10     8026.03     9890.01    371.92 o
   2 -11  10      305.06      283.91     44.29 o
   3 -11  10       63.64       72.60     26.53 o
   4 -11  10      650.58      713.82     74.79 o
  -7 -10  10     1786.84     1575.04    131.46 o
  -6 -10  10     2092.75     2175.17    447.05 o
  -5 -10  10      903.79      781.02    119.97 o
  -4 -10  10      839.13      783.44     91.21 o
  -3 -10  10     4115.07     4239.29    169.23 o
  -2 -10  10     4740.12     5064.36    110.33 o
  -1 -10  10     5419.67     5463.62    171.92 o
   0 -10  10     2865.09     2940.38     74.02 o
   1 -10  10     4937.72     5287.43    142.21 o
   2 -10  10      132.58      191.51     28.88 o
   3 -10  10      696.47      547.97     44.55 o
   4 -10  10      395.57      374.69    146.23 o
   5 -10  10     3850.87     4237.10    223.58 o
  -8  -9  10       73.48       19.89     48.08 o
  -7  -9  10     1549.23     1199.11    113.57 o
  -6  -9  10     1302.06     1276.72    133.69 o
  -5  -9  10       45.83       55.99     24.15 o
  -4  -9  10       94.55      100.92     15.31 o
  -3  -9  10     5788.98     5882.10    343.35 o
  -2  -9  10     1827.60     1899.12     61.02 o
  -1  -9  10      213.25      267.76     46.77 o
   0  -9  10     2022.72     2048.75     87.06 o
   1  -9  10     8733.13     6900.31   1510.82 o
   2  -9  10      371.44      448.00    129.86 o
   3  -9  10        2.96       -6.18     34.55 o
   4  -9  10       62.38        9.94     33.60 o
   5  -9  10     1063.48     1013.80     59.33 o
   6  -9  10       96.19       24.91     42.01 o
  -8  -8  10       47.04       -7.18     32.24 o
  -7  -8  10     1332.24     1483.73    134.90 o
  -6  -8  10     2486.49     2511.67    124.62 o
  -5  -8  10     4103.60     4242.91    196.71 o
  -4  -8  10       71.06       59.27     25.30 o
  -3  -8  10     2773.00     2858.91    287.41 o
  -2  -8  10     1109.42     1178.56     50.69 o
  -1  -8  10      286.65      337.60     29.37 o
   0  -8  10       68.50       74.01     13.77 o
   1  -8  10    10585.80     9177.69   1969.30 o
   2  -8  10     2378.73     2442.58     68.04 o
   3  -8  10     1092.41     1270.57     54.61 o
   4  -8  10        1.11       53.52     36.77 o
  -8  -7  10      323.58      556.90    357.05 o
  -7  -7  10       95.51       75.96     31.82 o
  -6  -7  10      116.74      110.33     20.07 o
  -5  -7  10        8.99      -13.77     25.37 o
  -4  -7  10    15962.28    16147.80    659.75 o
  -3  -7  10     3820.26     3448.30    331.59 o
  -2  -7  10     5191.11     5005.52    220.39 o
  -1  -7  10       68.94       62.23      9.24 o
   0  -7  10      522.29      557.05     30.41 o
   1  -7  10      118.82      182.29     28.11 o
   2  -7  10      489.76      515.42     18.68 o
   3  -7  10      829.75      898.09     45.25 o
   4  -7  10     1522.77     1365.53    157.86 o
   5  -7  10      126.12      123.54     30.23 o
   6  -7  10       20.00      -32.72     32.72 o
   7  -7  10      118.37      108.07     35.15 o
  -8  -6  10     1266.72     1458.10    128.07 o
  -7  -6  10     1904.68     1965.69     82.86 o
  -6  -6  10      943.02     1270.70    299.79 o
  -5  -6  10     1819.29     1944.40     64.81 o
  -4  -6  10     1383.94     1450.78     43.08 o
  -3  -6  10     2719.03     2512.51    126.59 o
  -2  -6  10       82.91       75.10     11.13 o
  -1  -6  10     1727.08     1780.09     33.58 o
   0  -6  10      254.37      259.99     14.83 o
   1  -6  10    10080.80    10906.52    547.41 o
   2  -6  10      954.19     1090.18     25.23 o
   3  -6  10     1417.65     1443.79     37.17 o
   4  -6  10      252.70      315.02     38.19 o
   5  -6  10     3908.21     4061.83    172.07 o
   6  -6  10       52.62       59.38     15.74 o
   7  -6  10      188.20      192.37     36.43 o
  -9  -5  10       96.86      142.13     49.70 o
  -8  -5  10     3499.34     4012.51    149.06 o
  -7  -5  10      727.74      658.22     87.10 o
  -6  -5  10      186.30      208.60     21.09 o
  -5  -5  10     4063.88     4413.72    165.97 o
  -4  -5  10     1862.76     1918.18     55.02 o
  -3  -5  10       18.30        0.73     14.96 o
  -2  -5  10     4519.03     3805.67    480.22 o
  -1  -5  10     1133.96     1175.63     79.33 o
   0  -5  10     5292.82     5569.28    171.71 o
   1  -5  10       14.82       21.47     10.45 o
   2  -5  10      812.81      997.14    112.64 o
   3  -5  10      107.76      106.20      8.35 o
   4  -5  10      179.06      164.82     36.30 o
   5  -5  10     1474.61     1597.60    110.69 o
   6  -5  10      182.72      206.46     19.10 o
   7  -5  10      539.91      523.11     20.46 o
   8  -5  10      713.22      525.05     46.90 o
  -9  -4  10      220.46      135.79    172.78 o
  -8  -4  10      399.40      351.38     35.67 o
  -7  -4  10     3182.92     3294.42     80.44 o
  -6  -4  10     6320.71     6607.43    328.99 o
  -5  -4  10      292.98      337.92     50.52 o
  -4  -4  10     2411.63     2463.95     98.66 o
  -3  -4  10     3720.80     3838.93    100.45 o
  -2  -4  10     3499.04     3320.55    455.00 o
  -1  -4  10      177.46      173.70     52.16 o
   0  -4  10       79.66       76.80     10.02 o
   2  -4  10        0.13       -2.31      7.82 o
   3  -4  10     7559.90     8029.57    128.27 o
   4  -4  10     2188.82     2263.55     75.39 o
   5  -4  10     8957.35     9363.03    176.17 o
   6  -4  10      213.55      232.94     24.29 o
   7  -4  10      314.63      330.28     16.78 o
   8  -4  10      987.81     1030.96     58.15 o
  -9  -3  10       44.84       96.60     35.57 o
  -8  -3  10     2648.50     2155.70    156.75 o
  -7  -3  10      539.03      512.01     33.02 o
  -6  -3  10     2048.87     2274.86    224.27 o
  -5  -3  10      851.82     1010.45    217.91 o
  -4  -3  10     3300.02     3536.80     61.74 o
  -3  -3  10     8419.16     9046.55    384.41 o
  -2  -3  10      152.89      195.28     43.74 o
  -1  -3  10     4120.44     4079.54    182.45 o
   0  -3  10       37.48       46.19     12.37 o
   1  -3  10     7741.37     7926.40    284.24 o
   2  -3  10        2.05        4.97     12.80 o
   3  -3  10      335.83      323.17     16.56 o
   4  -3  10      267.94      252.50     20.23 o
   5  -3  10     6504.37     6958.21    155.09 o
   6  -3  10     2475.21     2765.72     99.59 o
   7  -3  10      168.67      141.28     23.72 o
   8  -3  10      683.31      643.73     34.15 o
  -9  -2  10     1188.80     1069.83    132.99 o
  -8  -2  10       33.59       24.12     31.54 o
  -7  -2  10        0.88       92.36     88.90 o
  -6  -2  10     9134.54     9543.82    308.12 o
  -5  -2  10     3380.39     3364.76    396.08 o
  -4  -2  10     1891.53     2069.98    177.82 o
  -3  -2  10       12.35        4.96     16.70 o
  -2  -2  10      105.32       72.58     25.68 o
  -1  -2  10     6438.07     5974.23    465.52 o
   0  -2  10     7974.53     7694.17    319.73 o
   1  -2  10     5172.98     4880.72    319.25 o
   2  -2  10     2178.02     2202.93     72.55 o
   3  -2  10    11570.40    11432.44    585.12 o
   4  -2  10     3361.54     3488.28     97.38 o
   5  -2  10     1584.00     1756.71     47.32 o
   6  -2  10     1441.95     1678.86     46.53 o
   7  -2  10     1474.08     1484.73    130.94 o
   8  -2  10      233.56      224.81     29.90 o
   9  -2  10      402.85      239.08     46.39 o
  -9  -1  10      160.58      131.10     42.47 o
  -8  -1  10      799.34      664.17    153.48 o
  -7  -1  10     8860.28     8251.24    300.66 o
  -6  -1  10      375.70      458.99     48.87 o
  -5  -1  10      489.51      503.60     23.99 o
  -4  -1  10      120.30      114.38     20.78 o
  -3  -1  10    11627.73    10550.65    626.67 o
  -2  -1  10     2861.14     2739.21    202.15 o
  -1  -1  10     1477.63     1227.09    255.67 o
   0  -1  10    16275.52    18214.57    666.84 o
   1  -1  10      389.33      369.72     18.39 o
   2  -1  10      451.94      494.85     17.30 o
   3  -1  10      268.95      290.01     24.90 o
   4  -1  10     1604.24     1723.45     50.23 o
   5  -1  10       23.32       39.36     19.30 o
   6  -1  10     4023.10     4252.04    134.11 o
   7  -1  10     2807.65     2798.70    178.01 o
   8  -1  10     3423.66     3485.29    273.33 o
   9  -1  10       13.91       30.17     30.72 o
  -9   0  10      431.69      404.44     70.56 o
  -8   0  10      884.04      803.33    191.42 o
  -7   0  10      503.35      433.99     25.13 o
  -6   0  10       25.78       64.42     36.07 o
  -5   0  10     2290.03     2358.08     81.59 o
  -4   0  10      799.06      799.17     61.76 o
  -3   0  10      901.36     1020.70     37.98 o
  -2   0  10      537.30      849.53     93.93 o
  -1   0  10      417.38      433.00     45.56 o
   0   0  10     3099.08     2865.00    171.00 o
   1   0  10     3009.80     2910.82    101.70 o
   2   0  10     2939.91     2959.90    108.77 o
   3   0  10      756.83      821.95     25.72 o
   4   0  10      758.09      794.16     54.28 o
   5   0  10       10.64       15.37     20.99 o
   6   0  10      402.89      412.19     26.17 o
   7   0  10      970.25      929.71     45.37 o
   8   0  10     1738.83     1766.19     97.10 o
   9   0  10      346.98      327.32     24.04 o
  -9   1  10       60.75       43.03     75.06 o
  -8   1  10       15.12       29.22     26.08 o
  -7   1  10     6769.22     6954.21    287.71 o
  -6   1  10      340.31      407.16     35.30 o
  -5   1  10       88.16       78.65     20.20 o
  -4   1  10     8242.51     8073.76    210.91 o
  -3   1  10      845.95      838.29     52.10 o
  -2   1  10     1405.47     1479.53    134.56 o
  -1   1  10      966.13     1036.77     59.09 o
   0   1  10     4833.59     4493.22    253.49 o
   1   1  10     2498.19     2609.25    111.73 o
   2   1  10       68.85       39.10     14.01 o
   3   1  10       23.43       10.52     14.52 o
   4   1  10     6737.29     6444.25    108.61 o
   5   1  10      290.90      352.57     12.85 o
   6   1  10     2333.71     2327.14     65.10 o
   7   1  10      788.98      795.55     39.00 o
   8   1  10     3268.42     3379.36    111.01 o
   9   1  10       20.83       37.22     24.56 o
  -9   2  10       67.48       -9.91     30.75 o
  -8   2  10       14.19       39.80     78.76 o
  -7   2  10      260.76      239.44     32.47 o
  -6   2  10       85.81      136.28     27.19 o
  -5   2  10      165.37      152.42     42.38 o
  -4   2  10     3739.60     3956.41    234.78 o
  -3   2  10     3461.92     3638.53    176.88 o
  -2   2  10     1115.97     1234.05    134.33 o
  -1   2  10     2600.00     2653.83    157.91 o
   0   2  10        8.97       -9.61     48.16 o
   1   2  10     1128.96     1024.96     94.97 o
   2   2  10      235.19      230.11     28.45 o
   3   2  10     1848.58     1759.18     63.77 o
   4   2  10     1276.10     1246.94     35.04 o
   5   2  10     3576.98     3777.20     68.56 o
   6   2  10      152.14      180.94     29.12 o
   7   2  10     1980.15     2004.91     43.30 o
   8   2  10        0.99        6.46     13.48 o
   9   2  10     4489.87     4653.93    207.97 o
  -9   3  10       33.48      -10.17     38.76 o
  -8   3  10        0.69      -26.99     26.99 o
  -7   3  10     7228.35     7512.43    907.48 o
  -6   3  10      153.14      154.81     22.30 o
  -5   3  10       48.26       80.03     27.44 o
  -4   3  10     4887.63     4977.45    223.64 o
  -3   3  10     4574.17     4475.32    149.20 o
  -2   3  10     3265.49     3393.97    182.41 o
  -1   3  10     5064.96     5143.09    327.84 o
   0   3  10     4699.56     4499.31    122.55 o
   1   3  10    11739.26    11510.96    413.66 o
   2   3  10     5586.64     5363.29    194.86 o
   3   3  10      638.34      719.95     33.48 o
   4   3  10     5709.20     5577.52    139.58 o
   5   3  10    10417.39    10912.30    391.15 o
   6   3  10      571.60      568.95     53.37 o
   7   3  10       69.53       75.74     17.89 o
   8   3  10     1945.79     2058.96    111.98 o
   9   3  10      575.66      551.95     31.91 o
  -8   4  10      632.78      639.32     37.95 o
  -7   4  10       30.93       48.91     33.39 o
  -6   4  10        2.00        9.71     16.14 o
  -5   4  10      807.37      887.20     25.55 o
  -4   4  10      997.59     1007.51     37.49 o
  -3   4  10      415.12      461.82     39.77 o
  -2   4  10      250.26      300.13     56.60 o
  -1   4  10    11536.54     9664.19    901.83 o
   0   4  10     3625.37     3643.31    239.41 o
   1   4  10     1499.76     1733.55     52.67 o
   2   4  10     3010.12     3239.05    102.87 o
   3   4  10    17116.32    16201.24   1175.98 o
   4   4  10        3.96       -3.60      7.52 o
   5   4  10     1261.00     1333.67     45.34 o
   6   4  10       15.20       40.30     18.24 o
   7   4  10     3414.38     3823.57    153.85 o
   8   4  10     3991.69     4054.88    153.58 o
   9   4  10     4257.75     4482.00    192.08 o
  -8   5  10      202.78      165.93     64.86 o
  -7   5  10     7892.02     8646.28    776.26 o
  -6   5  10       15.65       26.99     40.95 o
  -5   5  10      209.16      151.96     17.87 o
  -4   5  10      895.76      974.82     32.39 o
  -3   5  10     2632.21     2656.39     81.81 o
  -2   5  10     8500.17     8165.94    365.63 o
  -1   5  10       81.61      120.09     16.71 o
   0   5  10     1108.47     1106.01     44.40 o
   1   5  10    12805.89    11814.07    353.56 o
   2   5  10     7162.01     6692.76    544.13 o
   3   5  10      234.31      254.38     18.00 o
   4   5  10     6788.30     6302.01    213.12 o
   5   5  10        2.40       -4.67     24.92 o
   6   5  10     3640.81     3659.51    110.57 o
   7   5  10      255.33      362.26    112.87 o
   8   5  10     5305.64     5688.22    228.62 o
   9   5  10        1.21      -39.52     39.52 o
  -8   6  10      618.78      679.42     45.64 o
  -7   6  10       37.05       17.60     17.45 o
  -6   6  10      349.44      356.50     30.74 o
  -5   6  10      756.35      752.65     41.61 o
  -4   6  10     1419.25     1578.96     39.01 o
  -3   6  10     1740.44     1668.59     69.79 o
  -2   6  10     1596.28     1753.24    162.69 o
  -1   6  10     5565.68     4568.19    102.34 o
   0   6  10     2102.78     2067.09    126.29 o
   1   6  10      802.37      877.69     73.74 o
   2   6  10    14123.19    14559.10    304.46 o
   3   6  10     1941.25     2018.17    119.73 o
   4   6  10     1098.39     1134.54     37.44 o
   5   6  10     5106.20     4799.67     97.98 o
   6   6  10       74.76      104.67     23.78 o
   7   6  10      189.61      214.09     20.35 o
   8   6  10      129.87      130.26     21.90 o
   9   6  10      499.11      468.17     40.12 o
  -7   7  10     1722.13     1658.93     72.34 o
  -6   7  10      498.22      480.41     22.97 o
  -5   7  10      157.06      125.32     66.62 o
  -4   7  10     1016.54     1031.44     49.45 o
  -3   7  10     5263.96     4706.34    256.58 o
  -2   7  10    17698.15    18299.74    450.00 o
  -1   7  10      844.19      926.17     46.49 o
   0   7  10     1663.54     1625.06     91.42 o
   1   7  10     2538.16     2465.13    122.01 o
   2   7  10        8.56       16.58     12.64 o
   3   7  10     1796.13     1706.28    122.65 o
   4   7  10     4462.78     4420.43     93.11 o
   5   7  10     4329.13     4565.34    253.65 o
   6   7  10      666.50      802.32     57.28 o
   7   7  10       37.52        8.79     35.77 o
   8   7  10     7772.49     8009.34    351.84 o
   9   7  10      233.14      217.75     25.57 o
  -7   8  10       82.25       85.75     37.71 o
  -6   8  10      201.80      176.82     22.18 o
  -5   8  10      115.96      104.51     15.05 o
  -4   8  10      992.08      977.40     38.76 o
  -3   8  10      163.79      171.12     19.66 o
  -2   8  10      303.52      301.41     34.26 o
  -1   8  10       80.90       73.40     21.15 o
   0   8  10     1230.48     1274.76     80.67 o
   1   8  10      162.63      293.33     68.98 o
   2   8  10     1269.45     1324.07     65.87 o
   3   8  10        1.89      -12.80     12.80 o
   4   8  10        3.46       42.43     14.06 o
   5   8  10      969.49     1011.73     83.37 o
   6   8  10     2387.78     2443.76    195.45 o
   7   8  10      202.44      277.85     44.11 o
   8   8  10       85.25       45.62     22.81 o
   9   8  10       47.90       39.41     35.47 o
  -7   9  10     1128.30     1296.81    133.71 o
  -6   9  10      164.82      111.49     31.83 o
  -5   9  10       85.16       70.65     18.37 o
  -4   9  10      629.56      543.52     39.75 o
  -3   9  10     4226.03     4561.31    170.92 o
  -2   9  10     4844.35     4293.60    191.08 o
  -1   9  10      395.53      459.23     38.42 o
   0   9  10     2967.39     2820.38    125.85 o
   1   9  10      771.10      796.36     68.63 o
   2   9  10      257.87      260.55     18.13 o
   3   9  10      309.79      326.85     23.24 o
   4   9  10     7598.30     7847.91    335.31 o
   5   9  10      119.98      228.19     87.33 o
   6   9  10     1559.45     1853.00    164.70 o
   7   9  10      655.03      555.28     70.90 o
   8   9  10     3840.16     3924.02    115.98 o
   9   9  10        2.69       35.70     73.40 o
  -6  10  10      835.34      841.58     45.14 o
  -5  10  10      161.55      172.98     23.97 o
  -4  10  10      692.05      602.99    128.85 o
  -3  10  10      256.23      243.63     36.94 o
  -2  10  10       85.18       48.66     20.90 o
  -1  10  10      248.68      279.25     86.74 o
   0  10  10       49.94       48.93     11.62 o
   1  10  10     1584.65     1645.14     46.54 o
   2  10  10      233.37      247.23     21.74 o
   3  10  10       15.07       30.77     15.54 o
   4  10  10        1.17       56.03     53.63 o
   5  10  10      352.78      252.10     29.31 o
   6  10  10      333.92      503.94     40.12 o
   7  10  10      949.12     1146.42    163.00 o
   8  10  10     1154.79     1320.80    198.57 o
  -6  11  10     1624.83     1482.00     81.02 o
  -5  11  10       45.97       -3.09     22.73 o
  -4  11  10     1050.89      863.52    158.80 o
  -3  11  10     5377.39     6090.00    405.82 o
  -2  11  10     2419.12     2694.71     59.91 o
  -1  11  10      179.40      192.03     32.31 o
   0  11  10     2519.04     2639.86     78.60 o
   1  11  10      508.60      477.17     40.06 o
   2  11  10     6529.98     6850.15    411.40 o
   3  11  10     1175.03     1130.03     85.97 o
   4  11  10    19249.20    19562.21    546.34 o
   5  11  10     1139.91     1127.48     70.69 o
   6  11  10     4592.33     4649.15    324.08 o
   7  11  10      359.75      371.45     56.90 o
   8  11  10      577.95      653.29     48.91 o
  -5  12  10       33.45       36.90     35.41 o
  -4  12  10        1.98      -13.25     17.67 o
  -3  12  10      356.59      241.44     41.50 o
  -2  12  10      318.70      308.78     27.35 o
  -1  12  10        0.33      -12.66     14.52 o
   0  12  10     5712.67     5517.62    100.71 o
   1  12  10       66.60       48.25     15.47 o
   2  12  10       12.11        3.89     15.40 o
   3  12  10       30.78       54.30     17.21 o
   4  12  10      197.20      222.17     28.61 o
   5  12  10      428.64      413.28     27.94 o
   6  12  10     1184.38     1159.93     94.01 o
   7  12  10      121.83      187.26     31.82 o
   8  12  10     3339.91     3732.48    573.16 o
  -4  13  10      200.71      243.21     41.84 o
  -3  13  10     2245.98     2366.57    106.07 o
  -2  13  10     2368.00     2101.76    299.13 o
  -1  13  10     1856.21     1839.89    186.23 o
   0  13  10     1271.16     1287.86     41.57 o
   1  13  10     1684.05     1720.17    130.84 o
   2  13  10     6205.36     6618.78    165.57 o
   3  13  10      187.13      123.11     41.07 o
   4  13  10     5998.88     6498.00    294.85 o
   5  13  10     1389.16     1348.59     88.30 o
   6  13  10     1466.19     1676.74    252.22 o
   7  13  10      447.08      421.85     94.49 o
  -3  14  10      220.38      132.88     40.01 o
  -2  14  10      370.70      376.01     48.88 o
  -1  14  10      628.63      674.28     41.91 o
   0  14  10      309.90      308.66     29.59 o
   1  14  10      515.05      466.47    113.77 o
   2  14  10     1264.75     1402.55    120.59 o
   3  14  10      692.66      739.15     83.02 o
   4  14  10        4.52      -21.08     37.07 o
   5  14  10       59.24       42.39     26.15 o
   6  14  10      369.68      403.45     41.70 o
  -2  15  10       65.30       55.77     27.75 o
  -1  15  10     1683.43     2098.41    134.58 o
   0  15  10     1189.83     1105.35     47.34 o
   1  15  10     1081.65     1080.95    156.32 o
   2  15  10      614.61      534.18     54.38 o
   3  15  10       57.06       39.35     22.05 o
   4  15  10      129.94      114.70     25.77 o
   5  15  10      836.73      897.52    108.73 o
  -1  16  10      269.51      314.24     45.04 o
   0  16  10      470.99      507.77     73.86 o
   1  16  10      178.74      183.73     34.30 o
   2  16  10      990.38     1011.82     84.64 o
   3  16  10       44.83       71.86     37.80 o
   4  16  10       78.03       92.59     36.49 o
  -2 -13  11     1315.87     1067.87    103.26 o
  -1 -13  11        4.43       -2.13     23.46 o
   0 -13  11      827.89      735.30     65.95 o
   1 -13  11      344.89      380.44     53.86 o
   2 -13  11     1344.97     1316.42    111.25 o
  -5 -12  11      185.01      161.44     45.41 o
  -4 -12  11      374.94      392.79     42.90 o
  -3 -12  11     1147.64     1189.83    116.42 o
  -2 -12  11      214.24      170.89     17.84 o
  -1 -12  11     3480.74     3606.23     98.54 o
   0 -12  11        3.27      -18.67     18.67 o
   1 -12  11     1586.70      737.47     70.15 o
   2 -12  11        1.07       41.10     25.87 o
   3 -12  11     4378.21     4655.66    281.70 o
  -6 -11  11     2115.85     1712.25    134.71 o
  -5 -11  11     1447.46     1595.40     57.87 o
  -4 -11  11      417.62      368.57    102.86 o
  -3 -11  11      288.14      295.65     38.34 o
  -2 -11  11     2149.35     2145.21    137.19 o
  -1 -11  11       37.67        9.66      9.94 o
   0 -11  11     4018.85     3648.78    524.98 o
   1 -11  11     1576.06     1908.75    155.07 o
   3 -11  11       74.68      113.36     43.16 o
   4 -11  11      393.84      271.35     48.51 o
  -7 -10  11      478.43      460.56     46.72 o
  -6 -10  11      213.22      198.10     53.05 o
  -5 -10  11     2083.60     2051.60    163.03 o
  -4 -10  11       65.39       22.31     27.66 o
  -3 -10  11      683.14      700.83     32.49 o
  -2 -10  11      180.94      140.86     12.91 o
  -1 -10  11     5324.44     5651.15    114.37 o
   0 -10  11        1.24      -10.78     11.25 o
   1 -10  11      211.03      195.74     12.41 o
   2 -10  11      182.12      181.37     31.79 o
   3 -10  11     4298.20     4761.44    237.86 o
   4 -10  11      232.59      192.52     44.75 o
   5 -10  11      483.39      403.28     57.97 o
  -7  -9  11     2685.03     2454.50    104.46 o
  -6  -9  11     2423.99     2718.97    130.05 o
  -5  -9  11     1383.07     1401.09    105.67 o
  -4  -9  11      221.88      164.24     25.61 o
  -3  -9  11       46.53       65.71     14.35 o
  -2  -9  11     1945.92     1931.29     50.60 o
  -1  -9  11      797.38      921.21     23.88 o
   0  -9  11     3146.08     3232.20     82.34 o
   1  -9  11       41.14       52.77     10.10 o
   2  -9  11     3097.20     2930.86    146.64 o
   3  -9  11     2140.88     2351.47    127.11 o
   4  -9  11     3527.58     4181.64    322.18 o
   5  -9  11     1311.15     1411.19    108.45 o
   6  -9  11      250.02      284.05     44.46 o
  -8  -8  11        6.56       11.77     41.21 o
  -7  -8  11     4584.71     5246.78    531.94 o
  -6  -8  11     1079.08     1066.92     88.06 o
  -5  -8  11     4176.31     4077.25    253.28 o
  -4  -8  11      295.40      260.18     19.89 o
  -3  -8  11     1339.99     1385.96    117.72 o
  -2  -8  11     4310.30     4171.95    197.54 o
  -1  -8  11      625.98      593.62     40.17 o
   0  -8  11       52.18       63.64     17.08 o
   1  -8  11      981.22      943.03     40.58 o
   2  -8  11      298.94      245.67      9.44 o
   3  -8  11     2155.58     2412.43    162.55 o
   4  -8  11      839.46      811.74    105.04 o
   5  -8  11      160.12      187.52     39.32 o
   6  -8  11      864.10      719.74     72.07 o
  -8  -7  11        4.33      -49.51     49.51 o
  -7  -7  11     1285.62     1055.11    160.98 o
  -6  -7  11     1835.03     1916.23     64.39 o
  -5  -7  11      777.48      864.00    186.08 o
  -4  -7  11      219.00      248.68     47.72 o
  -3  -7  11      603.80      517.46     46.39 o
  -2  -7  11     2547.81     2700.08    233.97 o
  -1  -7  11       29.29       35.07     21.75 o
   0  -7  11     1450.59     1551.01     53.73 o
   1  -7  11     3812.61     4209.58    143.28 o
   2  -7  11     5038.25     5758.25    126.56 o
   3  -7  11     2016.59     1996.60     75.97 o
   5  -7  11       60.51       26.16     30.12 o
   6  -7  11      305.53      289.39     44.28 o
   7  -7  11        2.46       55.69     37.54 o
  -8  -6  11      436.09      482.57     54.33 o
  -7  -6  11        8.65       37.68     46.67 o
  -6  -6  11     5608.01     5873.53    153.08 o
  -5  -6  11      628.76      648.70     32.94 o
  -4  -6  11      659.72      736.34     80.62 o
  -3  -6  11     8542.41     8472.52    216.31 o
  -2  -6  11     1804.03     1760.86    127.75 o
  -1  -6  11     1708.63     1718.50     54.37 o
   0  -6  11      148.31      125.79     11.91 o
   1  -6  11       36.98       54.35     16.03 o
   2  -6  11     1085.45     1037.21     28.62 o
   3  -6  11      792.72      825.12     56.28 o
   4  -6  11     2503.38     2451.74     59.33 o
   5  -6  11     1079.73     1149.04     69.60 o
   7  -6  11        7.63        0.00     25.87 o
  -8  -5  11        3.27      128.70    132.32 o
  -7  -5  11       46.24        2.20     34.93 o
  -6  -5  11      284.32      348.41    118.06 o
  -5  -5  11       27.03       45.39     55.97 o
  -4  -5  11      563.16      604.66     22.78 o
  -3  -5  11      904.08     1059.96     75.40 o
  -2  -5  11     2868.97     2635.20     84.62 o
  -1  -5  11       21.56       45.29     16.22 o
   0  -5  11     3652.05     3521.40     80.15 o
   1  -5  11      270.55      270.64     39.90 o
   2  -5  11     4093.30     3810.83    115.49 o
   3  -5  11      204.76      178.32     17.03 o
   4  -5  11     3157.46     3309.14    113.10 o
   5  -5  11     1647.05     1708.46     74.65 o
   6  -5  11     1749.28     1698.53     85.98 o
   7  -5  11      890.90      879.01     76.99 o
   8  -5  11     1205.42     1389.13     71.52 o
  -8  -4  11       35.39      -79.88    144.85 o
  -7  -4  11     4402.56     4684.55    112.24 o
  -6  -4  11     3127.41     3524.70    133.24 o
  -5  -4  11       15.52       17.59     16.36 o
  -4  -4  11     1784.52     1835.49    108.30 o
  -3  -4  11     1257.66     1194.87     84.71 o
  -2  -4  11      975.65     1094.96     38.50 o
  -1  -4  11     8782.98     8309.07   1071.28 o
   0  -4  11     2705.98     2041.89     87.15 o
   1  -4  11     2937.42     3283.78     66.04 o
   2  -4  11      690.02      706.88     28.08 o
   3  -4  11      396.87      452.18     31.08 o
   4  -4  11       47.53       49.19      8.22 o
   5  -4  11      682.29      691.34     44.76 o
   6  -4  11      520.14      547.32     24.65 o
   7  -4  11       94.59       70.75     11.69 o
   8  -4  11      382.35      351.89     33.13 o
  -9  -3  11       18.13       14.77     89.77 o
  -8  -3  11      140.76       93.97     41.17 o
  -7  -3  11      154.04      101.91     29.31 o
  -6  -3  11      803.92      736.75     57.12 o
  -5  -3  11     2979.91     3109.95     97.56 o
  -4  -3  11       50.75       40.91     47.98 o
  -3  -3  11       28.25      154.31     77.08 o
  -2  -3  11     8206.98     8711.95    189.43 o
  -1  -3  11     4648.05     4520.52    137.99 o
   0  -3  11        4.96      -11.62     17.95 o
   1  -3  11     1639.88     1554.24    109.63 o
   2  -3  11    11979.43    12108.72    544.53 o
   3  -3  11     1112.20     1278.49     46.23 o
   4  -3  11      101.64      147.98     14.72 o
   5  -3  11        3.17       14.46     20.33 o
   6  -3  11    10194.29    10622.85    252.86 o
   7  -3  11      120.48      137.80     23.20 o
   8  -3  11      918.16      840.87     35.40 o
  -9  -2  11      859.07      704.63     64.37 o
  -8  -2  11       10.15      -11.37     27.70 o
  -7  -2  11     1411.98     1510.60    104.82 o
  -6  -2  11      580.94      586.92     49.54 o
  -5  -2  11     2200.84     2493.73    134.69 o
  -4  -2  11     4456.75     4649.51    317.54 o
  -3  -2  11       54.46      102.02     17.90 o
  -2  -2  11      459.37      548.27     19.05 o
  -1  -2  11     2947.16     2835.59     87.81 o
   0  -2  11      681.09      665.83     16.80 o
   1  -2  11       96.29       98.77     18.10 o
   2  -2  11      430.77      525.31     20.17 o
   3  -2  11     7114.58     7508.89    227.57 o
   4  -2  11      848.20      883.91     35.19 o
   5  -2  11      380.91      320.16     27.26 o
   6  -2  11       94.11       81.31     12.55 o
   7  -2  11       21.61       93.12     90.55 o
   8  -2  11       32.98       11.13     15.95 o
  -9  -1  11     6019.31     6456.23    474.06 o
  -8  -1  11      554.02      586.94    213.00 o
  -7  -1  11       22.75       13.15     34.54 o
  -6  -1  11      628.41      678.45     91.71 o
  -5  -1  11     4281.42     4193.56    235.41 o
  -4  -1  11      666.73      713.84     61.59 o
  -3  -1  11      469.77      489.13     55.89 o
  -2  -1  11    17442.91    17589.56   1176.55 o
  -1  -1  11    24932.36    29333.12   1057.83 o
   0  -1  11     7058.93     7526.87    186.13 o
   1  -1  11     2873.10     2870.05    425.48 o
   2  -1  11    20599.49    22208.26    479.77 o
   3  -1  11      306.19      312.61     23.02 o
   4  -1  11      107.31      125.98     11.76 o
   5  -1  11       24.87       46.64     13.31 o
   6  -1  11     6609.00     6482.84    299.64 o
   7  -1  11      694.72      596.31     63.69 o
   8  -1  11      915.49      907.33     82.64 o
   9  -1  11      456.49      349.93     82.73 o
  -9   0  11      990.28      989.33     82.56 o
  -8   0  11     1897.55     1703.49     66.88 o
  -7   0  11      175.45      131.29     41.13 o
  -6   0  11       38.12       57.43     22.65 o
  -5   0  11     4597.64     4920.01    165.00 o
  -4   0  11     4173.38     4347.78    144.07 o
  -3   0  11     4614.56     4492.62    272.68 o
  -2   0  11      150.88       86.98     14.52 o
  -1   0  11     1611.17     1458.82     75.78 o
   0   0  11        3.58      -17.28     17.28 o
   1   0  11     2597.72     2398.20    145.86 o
   2   0  11     5451.87     5352.79    336.38 o
   3   0  11     6329.53     6395.79    155.07 o
   4   0  11     1411.39     1525.05     62.61 o
   5   0  11      903.34      939.55     28.91 o
   6   0  11      771.66      750.03     37.43 o
   7   0  11     1483.26     1586.32     92.75 o
   8   0  11     1326.12     1207.23    100.49 o
   9   0  11      174.65      211.02     51.65 o
  -9   1  11     4562.91     4281.74    772.15 o
  -8   1  11       15.56      -29.17     29.17 o
  -7   1  11      101.80      138.56     23.60 o
  -6   1  11      714.95      729.40     45.05 o
  -5   1  11     4128.08     4210.45     85.26 o
  -4   1  11      123.64      166.56     15.75 o
  -3   1  11      465.60      492.79     79.34 o
  -2   1  11    15681.31    15912.29    981.32 o
  -1   1  11     3738.93     3407.77     94.40 o
   0   1  11       11.24      311.84    197.54 o
   1   1  11       14.56       18.24     13.61 o
   2   1  11    20691.33    21262.36   1270.32 o
   3   1  11      280.96      229.85     21.29 o
   4   1  11     4187.10     4329.95     99.91 o
   5   1  11      594.58      613.41     52.87 o
   6   1  11     3867.58     4225.21    113.34 o
   7   1  11      622.72      651.35     34.86 o
   8   1  11     1492.27     1644.60     88.25 o
   9   1  11      499.16      408.84     27.65 o
  -8   2  11     3002.59     3288.11     88.90 o
  -7   2  11      820.42      848.01     59.09 o
  -6   2  11      298.39      393.73    214.42 o
  -5   2  11    15681.13    16555.94    453.08 o
  -4   2  11      130.53      118.25     15.37 o
  -3   2  11     9698.07     9441.18    389.00 o
  -2   2  11     6974.72     6987.38    185.89 o
  -1   2  11    11806.87    11409.53    492.60 o
   0   2  11       28.84      116.51     29.01 o
   1   2  11     6710.34     6621.90    391.90 o
   2   2  11    20676.48    21152.82    662.81 o
   3   2  11       54.69       86.54     25.78 o
   4   2  11       27.31       23.34     10.18 o
   5   2  11     1259.07     1400.60     45.54 o
   6   2  11      519.06      532.72     34.53 o
   7   2  11     2279.79     2428.71     71.19 o
   8   2  11      331.19      294.58     26.49 o
   9   2  11     2351.96     2410.71    149.33 o
  -8   3  11      777.07      730.03     66.11 o
  -7   3  11      679.35      585.97     34.86 o
  -6   3  11     2570.22     2711.92    112.68 o
  -5   3  11      646.10      681.45     41.45 o
  -4   3  11       45.62       29.15     13.75 o
  -3   3  11      152.38      223.50     34.18 o
  -2   3  11     9410.94     8988.51    529.59 o
  -1   3  11     6545.31     6156.87    139.41 o
   0   3  11     4442.64     4589.39    288.56 o
   1   3  11      165.34      177.91     31.45 o
   2   3  11     3926.53     3717.18    109.29 o
   3   3  11    10428.92    10590.58    469.84 o
   4   3  11      212.07      253.84     43.83 o
   5   3  11      154.71      180.38     22.14 o
   6   3  11     9950.75    10021.49    317.59 o
   7   3  11       50.09       81.81     28.05 o
   8   3  11       70.47       79.74     33.22 o
   9   3  11      871.99      812.55     36.21 o
  -8   4  11     1307.46     1243.78    176.56 o
  -7   4  11     1662.11     1760.11    130.31 o
  -6   4  11      157.38      123.56     18.84 o
  -5   4  11      209.44      216.40     24.65 o
  -4   4  11     1287.23     1346.66     97.26 o
  -3   4  11      504.56      556.75     82.68 o
  -2   4  11    11164.94    10340.57    372.63 o
  -1   4  11     1493.09     1665.86     84.43 o
   0   4  11       39.31       78.95     23.61 o
   1   4  11       93.39       41.40     26.70 o
   2   4  11     4001.92     4057.47    265.86 o
   3   4  11      331.57      312.77     36.81 o
   4   4  11     1428.94     1561.80     39.08 o
   5   4  11        8.06       73.19     54.83 o
   6   4  11      598.86      605.97     50.52 o
   7   4  11     1048.02     1111.16     51.19 o
   8   4  11       29.81       15.98     20.63 o
   9   4  11      562.53      525.05     64.83 o
  -8   5  11      590.68      538.02     35.17 o
  -7   5  11     1344.76     1433.55     75.35 o
  -6   5  11     2724.78     2847.15    281.76 o
  -5   5  11    10410.85    10941.98    844.16 o
  -4   5  11     2913.13     2929.84    162.95 o
  -3   5  11      306.72      296.52     25.36 o
  -2   5  11     5594.87     4668.85    692.50 o
  -1   5  11     6359.62     5141.02    191.61 o
   0   5  11      182.53      122.70     24.80 o
   1   5  11     1334.55     1333.65     44.68 o
   2   5  11     1702.46     1660.51     56.68 o
   3   5  11     3995.00     3677.14    556.03 o
   4   5  11     1727.49     1731.54    113.75 o
   5   5  11     1868.18     2068.19     68.57 o
   6   5  11     7503.31     8117.86    206.22 o
   7   5  11      418.73      437.38     22.78 o
   8   5  11       19.17      -20.57     20.57 o
   9   5  11      226.66      226.36     27.81 o
  -8   6  11      627.82      573.47     54.26 o
  -7   6  11       65.73      100.43     59.76 o
  -6   6  11      507.96      534.74     35.81 o
  -5   6  11       12.79      -11.47     18.47 o
  -4   6  11      601.19      692.03     68.46 o
  -3   6  11       36.72       24.05     13.94 o
  -2   6  11        2.28       10.71     14.60 o
  -1   6  11     4954.03     4402.42    228.62 o
   0   6  11     4437.63     4379.72    129.89 o
   1   6  11    12544.85    11919.36   1211.67 o
   2   6  11     3023.83     3055.52     90.79 o
   3   6  11      713.30      895.00     90.29 o
   4   6  11      425.21      428.37     49.70 o
   5   6  11      120.84       95.48     16.14 o
   6   6  11      448.53      388.06     22.58 o
   7   6  11       18.77       71.21     19.77 o
   8   6  11      155.14      166.24     22.80 o
   9   6  11     1341.11     1297.90     67.30 o
  -7   7  11       10.94       53.70     22.69 o
  -6   7  11     2452.97     2467.31     76.57 o
  -5   7  11     4913.40     4882.49    351.44 o
  -4   7  11      946.11     1005.67     70.84 o
  -3   7  11      302.68      321.13     39.92 o
  -2   7  11     2353.78     2340.92     79.80 o
  -1   7  11     1064.35     1335.41     73.93 o
   0   7  11     1053.63     1048.61     85.66 o
   1   7  11      232.55      247.31     31.62 o
   2   7  11     7391.14     6546.76    218.98 o
   3   7  11        3.07        7.05     16.58 o
   4   7  11      847.63      782.03     60.03 o
   5   7  11      271.86      276.31     28.24 o
   6   7  11     1914.97     1868.68    124.45 o
   7   7  11      484.77      476.10     65.29 o
   8   7  11      947.35     1093.52     80.15 o
   9   7  11       33.58       50.05     26.92 o
  -7   8  11        1.28      -26.65     26.65 o
  -6   8  11     3387.85     3626.45    230.78 o
  -5   8  11     1689.88     1706.57     67.71 o
  -4   8  11       10.40       17.91     17.35 o
  -3   8  11     3618.70     3748.66    131.60 o
  -2   8  11      725.72      727.75     65.58 o
  -1   8  11     2200.32     2381.97     51.80 o
   0   8  11     1761.37     1862.78     49.34 o
   1   8  11     9262.62     8801.48    291.50 o
   2   8  11      544.36      576.52     46.11 o
   3   8  11     1100.31      975.49     36.78 o
   4   8  11      270.79      275.74     43.15 o
   5   8  11      475.93      530.27     26.56 o
   6   8  11     1287.38     1404.46     51.19 o
   7   8  11      349.52      343.09     49.62 o
   8   8  11      603.32      481.67     56.96 o
   9   8  11     1839.89     1809.62    142.49 o
  -6   9  11     1542.25     1618.80     52.12 o
  -5   9  11       14.61        9.96     23.48 o
  -4   9  11      399.51      386.51     24.82 o
  -3   9  11      982.20     1132.62     48.01 o
  -2   9  11     1257.72     1411.00     39.02 o
  -1   9  11      184.05      235.93     29.10 o
   0   9  11     1445.05     1429.09     40.07 o
   1   9  11        4.79       63.79     15.48 o
   2   9  11      682.83      668.71     50.65 o
   3   9  11      109.45      140.29     35.40 o
   4   9  11     1280.49     1359.70     41.66 o
   5   9  11     8301.86     7583.99    281.06 o
   6   9  11      194.45      163.92     21.50 o
   7   9  11        5.37        4.26     44.86 o
   8   9  11        0.40      189.26     62.15 o
  -6  10  11      106.41      -50.31     58.23 o
  -5  10  11      329.29      361.08     55.68 o
  -4  10  11       21.89       42.58     21.24 o
  -3  10  11     5672.62     5874.16    502.34 o
  -2  10  11      147.84      115.89     19.24 o
  -1  10  11     1312.52     1424.84    505.86 o
   0  10  11     2776.72     2680.31    126.96 o
   1  10  11      113.89      122.82     27.95 o
   2  10  11       58.70       49.70     24.11 o
   3  10  11     3321.23     3285.03     90.93 o
   4  10  11      332.21      343.64     66.90 o
   5  10  11     4470.75     4803.33    112.91 o
   6  10  11      976.42      933.21    100.11 o
   7  10  11     2687.02     2568.64    248.06 o
   8  10  11     1143.47     1172.63    162.69 o
  -5  11  11        0.37       -7.04     26.39 o
  -4  11  11     1203.56     1251.74     88.99 o
  -3  11  11     8679.67     9556.26    501.39 o
  -2  11  11     9538.13     8946.76    355.02 o
  -1  11  11       54.69       33.22     16.49 o
   0  11  11     1071.53     1067.87     37.27 o
   1  11  11     2506.42     2624.10    223.84 o
   2  11  11     4805.05     4997.77    278.32 o
   3  11  11       39.91       43.35     18.08 o
   4  11  11        0.22        2.96     17.23 o
   5  11  11     5321.75     5388.15    114.88 o
   6  11  11      417.98      410.63     44.24 o
   7  11  11       85.86       38.01     79.58 o
   8  11  11     1163.87     1012.81     60.58 o
  -5  12  11       10.29       -8.60     40.88 o
  -4  12  11     1607.87     1909.21    129.32 o
  -3  12  11      148.44      199.97     54.87 o
  -2  12  11     4019.76     3997.11    105.74 o
  -1  12  11       92.12       66.51     15.15 o
   0  12  11     1718.09     1745.70     71.49 o
   1  12  11       46.61       35.34     17.29 o
   2  12  11      818.84      904.52    100.50 o
   3  12  11       15.76       21.42     20.80 o
   4  12  11     1143.48     1115.50     39.80 o
   5  12  11     5749.99     5100.09    228.84 o
   6  12  11     1352.22     1461.83    185.79 o
   7  12  11        9.67       -4.20     65.76 o
  -4  13  11        0.79       20.60     29.86 o
  -3  13  11       11.74        5.64     21.49 o
  -2  13  11     3345.24     3400.91    565.09 o
  -1  13  11      180.81      186.77     24.88 o
   0  13  11      210.56      187.27     35.08 o
   1  13  11     1726.11     1741.64     60.68 o
   2  13  11      615.49      546.02     98.50 o
   3  13  11       88.45       74.39     34.32 o
   4  13  11     1305.34     1311.75    160.17 o
   5  13  11      438.62      425.30     29.99 o
   6  13  11      969.21      851.34     82.06 o
   7  13  11        6.39       23.88     32.31 o
  -3  14  11      116.33      169.20     58.62 o
  -2  14  11     2813.88     3107.45     99.44 o
  -1  14  11      991.06      132.73     64.47 o
   0  14  11        3.15        0.68     22.93 o
   1  14  11      159.15      135.40     26.36 o
   2  14  11     2940.99     2864.43    636.25 o
   3  14  11      533.07      535.29     67.42 o
   4  14  11     2867.15     3107.96    133.32 o
   5  14  11      657.27      611.53     38.24 o
   6  14  11      428.88      347.92     68.40 o
  -2  15  11      796.51      710.55     89.58 o
  -1  15  11      888.17      859.95     60.77 o
   0  15  11       16.60       68.28     27.71 o
   1  15  11      453.12      461.49     38.09 o
   2  15  11      242.91      213.83     36.80 o
   3  15  11      547.13      437.39     34.25 o
   4  15  11      371.55      423.16     36.59 o
   5  15  11      493.01      522.84     46.22 o
   0  16  11      497.09      401.21     53.09 o
   1  16  11      539.60      541.72     61.83 o
   2  16  11        1.22       62.56     33.55 o
   3  16  11        0.56       -0.13     37.64 o
  -3 -13  12      706.89      805.88     47.22 o
  -2 -13  12        3.90       -7.19     22.33 o
  -1 -13  12      261.76      235.47     33.58 o
   0 -13  12       23.17      -13.32     35.23 o
  -4 -12  12      945.53      895.78     78.12 o
  -3 -12  12       25.71       15.77     16.44 o
  -2 -12  12      101.82       42.54     20.82 o
  -1 -12  12      474.27      425.84     22.71 o
   0 -12  12      206.89      160.79     21.65 o
   1 -12  12      157.05      142.51     27.26 o
   2 -12  12       38.66       35.84     47.83 o
  -5 -11  12      482.29      431.56     65.23 o
  -4 -11  12     1372.93     1341.29    135.86 o
  -3 -11  12       31.11       25.40     21.61 o
  -2 -11  12     1265.58     1151.25     46.82 o
  -1 -11  12      392.47      318.92     36.61 o
   0 -11  12       13.08       18.41     16.27 o
   1 -11  12      667.53      659.60     28.31 o
   2 -11  12     2056.33     2195.60    107.37 o
   3 -11  12       83.81      -35.63     38.24 o
  -6 -10  12      246.26      219.50     29.37 o
  -5 -10  12     3339.12     3056.09    280.16 o
  -4 -10  12     2230.51     2232.69    122.68 o
  -3 -10  12      346.13      295.06     22.57 o
  -2 -10  12      858.20      824.45     41.45 o
  -1 -10  12     1471.57     1562.32     87.31 o
   0 -10  12      938.57      985.77     45.52 o
   1 -10  12     2219.06     2132.44     47.18 o
   2 -10  12       76.15       18.35     34.28 o
   3 -10  12      561.55      567.20     60.53 o
   4 -10  12     5927.68     5980.70    197.76 o
  -7  -9  12       81.72       29.88     60.40 o
  -6  -9  12     3645.02     3557.60    110.25 o
  -5  -9  12      185.33      106.25     31.46 o
  -4  -9  12      195.15      183.25     27.09 o
  -3  -9  12     2296.26     2310.22    144.50 o
  -2  -9  12     4441.88     4915.21    105.24 o
  -1  -9  12      658.80      685.01     20.67 o
   0  -9  12       87.99       99.03     17.58 o
   1  -9  12     5307.99     4715.98    408.51 o
   2  -9  12     1530.09     1658.04     46.35 o
   3  -9  12       10.01        9.84     34.55 o
   4  -9  12      476.93      634.47     64.66 o
  -7  -8  12       18.44       24.90     40.25 o
  -6  -8  12      166.71      140.32     28.95 o
  -5  -8  12     3006.27     2970.00    113.73 o
  -4  -8  12     2911.06     2955.80    248.36 o
  -3  -8  12       20.84       27.31     16.87 o
  -2  -8  12     2630.38     2682.52    209.16 o
  -1  -8  12      633.78      626.18     21.47 o
   0  -8  12     5972.81     6541.39    158.53 o
   1  -8  12     1328.53     1012.21    213.75 o
   2  -8  12     3965.46     4247.58    117.22 o
   3  -8  12      328.80      374.07     61.85 o
   5  -8  12      164.17       78.35     35.26 o
   6  -8  12      809.14      862.16     70.39 o
  -8  -7  12      503.53      450.06     85.37 o
  -7  -7  12       88.24      146.59     37.27 o
  -6  -7  12     1953.91     1998.94    105.82 o
  -5  -7  12     1387.17     1259.77     64.01 o
  -4  -7  12     2847.57     2762.12     68.51 o
  -3  -7  12     8582.87     8842.43    470.21 o
  -2  -7  12     1151.85     1070.37    103.57 o
  -1  -7  12        4.65      -13.71     61.43 o
   0  -7  12     4514.47     4246.69    147.23 o
   1  -7  12     3990.17     4457.10    142.21 o
   2  -7  12      417.79      487.72     24.80 o
   3  -7  12       18.78       16.20     14.00 o
   4  -7  12     1099.22     1430.51     89.53 o
   5  -7  12     3554.36     3508.09    156.92 o
   6  -7  12     2247.96     2796.52    142.97 o
  -8  -6  12       14.87       36.97     30.91 o
  -7  -6  12       61.21       34.53     69.84 o
  -6  -6  12      253.06      285.44     50.95 o
  -5  -6  12     1932.28     2110.42    288.55 o
  -4  -6  12       31.31        9.95     13.91 o
  -3  -6  12      152.19      103.52     32.77 o
  -2  -6  12      288.26      248.84     60.79 o
  -1  -6  12      143.75      170.26     58.17 o
   0  -6  12     3690.85     3611.27     86.24 o
   1  -6  12     1320.54     1387.48     40.68 o
   2  -6  12     4041.25     4656.18    224.70 o
   3  -6  12      350.47      376.04     25.46 o
   4  -6  12      312.27      285.71     23.79 o
   5  -6  12      729.19      766.94     24.33 o
   6  -6  12      160.78      171.17     20.29 o
   7  -6  12      138.83      260.79     45.01 o
  -8  -5  12      121.86       18.53     30.42 o
  -7  -5  12      824.42      850.66     92.07 o
  -6  -5  12     3974.39     4180.94    204.61 o
  -5  -5  12      306.10      330.17     49.41 o
  -4  -5  12     5323.76     6242.91    331.25 o
  -3  -5  12     4916.00     5093.78    182.53 o
  -2  -5  12       18.46        3.47     12.77 o
  -1  -5  12       69.20       64.63     13.71 o
   0  -5  12      410.04      410.31     15.37 o
   1  -5  12      835.66      979.66     26.45 o
   2  -5  12       96.05      137.54     26.27 o
   3  -5  12      496.13      539.97     33.61 o
   4  -5  12      926.93     1056.55     38.52 o
   5  -5  12      523.76      605.80     19.01 o
   6  -5  12        2.95       19.14     11.39 o
   7  -5  12       14.67      -13.29     16.17 o
  -8  -4  12       51.65      452.22    405.38 o
  -7  -4  12      722.94      788.00     53.14 o
  -6  -4  12     1830.95     2032.29    112.20 o
  -5  -4  12     2726.28     3057.32    116.49 o
  -4  -4  12      235.49      283.77     22.24 o
  -3  -4  12      703.17      689.07     31.22 o
  -2  -4  12      454.30      505.83     51.82 o
  -1  -4  12     2371.47     2451.26    179.26 o
   0  -4  12     2238.73     2127.50    173.68 o
   1  -4  12     1549.71     1455.98     64.05 o
   2  -4  12     1440.00     1418.36     61.24 o
   3  -4  12     5056.28     5429.76    159.11 o
   4  -4  12     7734.20     8278.24    318.59 o
   5  -4  12      590.88      567.28     20.93 o
   6  -4  12     2289.91     2623.56     68.65 o
   7  -4  12       37.46       42.15     26.67 o
   8  -4  12      478.89      252.96    141.78 o
  -8  -3  12       48.30      165.58    152.68 o
  -7  -3  12     1460.02     1475.52     76.76 o
  -6  -3  12     5561.97     6151.93    262.98 o
  -5  -3  12      111.15      122.34     27.83 o
  -4  -3  12     1366.97     1653.19    109.07 o
  -3  -3  12       27.66      -14.82     28.27 o
  -2  -3  12     1595.95     1812.35    152.80 o
  -1  -3  12     1596.56     1681.93     92.97 o
   0  -3  12     6869.79     6994.69    308.80 o
   1  -3  12     4535.47     4311.75    285.61 o
   2  -3  12      314.53      386.15     23.83 o
   3  -3  12      283.84      283.98     27.62 o
   4  -3  12      837.54      794.34     27.62 o
   5  -3  12     1003.31     1008.37     30.24 o
   6  -3  12      712.68      745.16     24.94 o
   7  -3  12     2318.38     2409.91     58.69 o
   8  -3  12     1013.93      676.82     52.42 o
  -8  -2  12       80.22       51.51     49.82 o
  -7  -2  12      519.48      451.89     35.54 o
  -6  -2  12     2451.71     2862.45    245.83 o
  -5  -2  12      159.08      183.68     32.95 o
  -4  -2  12     1047.97     1130.86    119.26 o
  -3  -2  12     1789.70     1756.54    105.09 o
  -2  -2  12      946.61     1116.65     33.78 o
  -1  -2  12     2945.17     2925.66    225.98 o
   0  -2  12     5570.57     5936.44    163.72 o
   1  -2  12     2231.30     2069.01     96.92 o
   2  -2  12     4857.41     4553.96    266.88 o
   3  -2  12      294.70      264.44     24.25 o
   4  -2  12     4885.83     4631.18    502.69 o
   5  -2  12     1493.40     1636.39     91.19 o
   6  -2  12     4653.90     4370.67    206.89 o
   7  -2  12        2.02        5.46     21.79 o
   8  -2  12      458.84      381.84     51.05 o
  -8  -1  12      630.57      569.82    249.41 o
  -7  -1  12      869.45      887.21     39.51 o
  -6  -1  12      972.47      982.80     45.53 o
  -5  -1  12     1724.69     1691.17     73.46 o
  -4  -1  12     1890.02     2219.83    199.11 o
  -3  -1  12      340.05      408.19     27.34 o
  -2  -1  12     4085.86     4265.39    264.04 o
  -1  -1  12     5690.16     5657.49    493.99 o
   0  -1  12     2758.21     2682.22    183.34 o
   1  -1  12    10845.87    11188.14   1332.54 o
   2  -1  12      758.27      711.84     38.18 o
   3  -1  12     4272.52     3934.73    187.86 o
   4  -1  12       66.86       77.06      9.67 o
   5  -1  12     8928.87     9154.66    499.70 o
   6  -1  12        9.62        5.32     15.68 o
   7  -1  12     1554.06     1472.29    193.49 o
   8  -1  12     1308.35     1226.02    167.71 o
  -8   0  12     1450.97     1206.99    134.92 o
  -7   0  12       12.83      -24.81     43.09 o
  -6   0  12      627.14      684.49     39.74 o
  -5   0  12       42.64      133.95     18.19 o
  -4   0  12      277.53      284.30     44.05 o
  -3   0  12     4675.60     4672.23    168.32 o
  -2   0  12     2424.13     2474.04    144.13 o
  -1   0  12     2129.10     2237.41    121.46 o
   0   0  12     2458.80     2549.65    204.66 o
   1   0  12      477.20      509.77     23.35 o
   2   0  12        2.04       10.12     14.14 o
   3   0  12       12.14      -13.35     13.35 o
   4   0  12     1128.81     1184.36     33.53 o
   5   0  12     3326.40     3816.46    124.31 o
   6   0  12     2493.66     2349.63    247.53 o
   7   0  12        0.77       22.86     14.89 o
   8   0  12      243.36      250.31     20.59 o
   9   0  12     1332.38     1268.50    112.07 o
  -8   1  12      143.27       53.80     39.23 o
  -7   1  12      370.88      341.52     32.40 o
  -6   1  12       17.19       42.08     19.32 o
  -5   1  12     2929.57     3224.04     93.43 o
  -4   1  12     7423.86     7547.40    270.68 o
  -3   1  12     1363.42     1480.54     35.51 o
  -2   1  12     3636.90     3526.96    188.15 o
  -1   1  12     1928.72     1938.28    278.95 o
   0   1  12     1735.96     1706.11    134.06 o
   1   1  12    12182.92    12913.68    709.41 o
   2   1  12     3937.80     3468.26    232.52 o
   3   1  12     5474.84     5193.95    192.15 o
   4   1  12     1171.96     1626.65    276.75 o
   5   1  12     1301.40     1450.28     31.87 o
   6   1  12      139.02       72.57     20.76 o
   7   1  12      299.65      297.67     19.06 o
   8   1  12     3145.40     3689.28    127.98 o
   9   1  12     1933.29     2090.96    144.32 o
  -8   2  12      291.32      287.68     31.81 o
  -7   2  12      544.76      489.99     54.57 o
  -6   2  12       84.26      139.83     43.27 o
  -5   2  12     1998.72     1972.66    109.31 o
  -4   2  12     1014.50     1043.07     92.67 o
  -3   2  12     1795.12     2156.00     73.03 o
  -2   2  12      180.78      234.16     17.09 o
  -1   2  12      588.40      689.55     64.49 o
   0   2  12     3323.67     3211.97     92.61 o
   1   2  12     3687.66     3682.28    257.21 o
   2   2  12     1930.36     1898.30    140.80 o
   3   2  12      928.84     1009.09     50.55 o
   4   2  12     2745.79     2812.51     63.05 o
   5   2  12      904.00      968.92     36.17 o
   6   2  12      184.94      185.64     14.07 o
   7   2  12       94.48      124.72     14.50 o
   8   2  12     1717.83     1908.64    169.17 o
   9   2  12       80.30       87.32     44.53 o
  -8   3  12      902.57      773.69     61.90 o
  -7   3  12      107.29      121.10     57.32 o
  -6   3  12     5086.76     5418.07    263.37 o
  -5   3  12      379.67      485.30     60.59 o
  -4   3  12       27.07       74.21     16.39 o
  -3   3  12     1706.76     1856.40     97.88 o
  -2   3  12     1999.61     1848.06     58.52 o
  -1   3  12     1289.42     1272.92     32.02 o
   0   3  12      161.77      176.33     21.15 o
   1   3  12     4568.69     4356.15     96.44 o
   2   3  12     2178.36     1908.36     79.38 o
   3   3  12    16274.45    16249.49    839.13 o
   4   3  12      954.99     1056.32     45.95 o
   5   3  12     7095.32     7096.07    255.14 o
   6   3  12     5097.48     4843.48    167.45 o
   7   3  12      719.69      779.32     38.40 o
   8   3  12     3066.27     3445.91    110.76 o
   9   3  12     1671.68     1649.78    117.12 o
  -8   4  12     1289.46     1223.02     80.49 o
  -7   4  12     1234.01     1349.01    101.29 o
  -6   4  12      780.83      846.73     32.17 o
  -5   4  12      707.86      696.17     40.44 o
  -4   4  12     1599.85     1705.68     62.20 o
  -3   4  12     2956.44     2962.01     72.20 o
  -2   4  12       22.79        5.13     13.55 o
  -1   4  12      127.15      171.97     47.88 o
   0   4  12      733.75      735.42     57.87 o
   1   4  12     1238.11     1379.03     40.71 o
   2   4  12      170.53      160.71     16.69 o
   3   4  12     1179.66     1238.61     30.36 o
   4   4  12      288.73      384.47     34.30 o
   5   4  12      806.65      841.32     26.40 o
   6   4  12      204.88      214.86     19.45 o
   7   4  12      305.00      295.50     19.13 o
   8   4  12      274.29      285.35     27.70 o
   9   4  12      547.00      539.99     48.95 o
  -8   5  12     1684.31     1358.20    242.76 o
  -7   5  12       98.71       79.04     28.83 o
  -6   5  12     8216.43     8874.29    569.25 o
  -5   5  12       90.12       43.50     16.08 o
  -4   5  12     1464.14     1574.84     90.68 o
  -3   5  12        9.08      -16.14     16.14 o
  -2   5  12     3562.71     3597.85    170.13 o
  -1   5  12     9446.33     8668.10    196.44 o
   0   5  12     2920.08     2961.05    161.12 o
   1   5  12      719.03      666.67     27.09 o
   2   5  12    14491.50    13821.68   1265.80 o
   3   5  12     9182.64     8749.82    335.27 o
   4   5  12        4.74       -0.40     30.66 o
   5   5  12      275.65      299.52     43.18 o
   6   5  12      645.34      612.68     38.89 o
   7   5  12      814.54      888.02     38.81 o
   8   5  12      166.32      114.66     54.17 o
   9   5  12     2216.82     2122.65     78.60 o
  -7   6  12     2563.11     2947.02    223.47 o
  -6   6  12       15.34        5.13     19.38 o
  -5   6  12     1372.79     1407.95     71.69 o
  -4   6  12     1521.16     1523.77     56.89 o
  -3   6  12      132.51      169.38     31.67 o
  -2   6  12      168.30      175.58     30.04 o
  -1   6  12       41.60       63.69     17.36 o
   0   6  12     5159.07     4593.04    123.35 o
   1   6  12      116.13      129.76     14.22 o
   2   6  12     1197.97     1318.67     52.08 o
   3   6  12      547.92      590.27     30.59 o
   4   6  12      752.81     1060.51    173.08 o
   5   6  12       62.56       39.23     17.23 o
   6   6  12      149.92      155.23     33.33 o
   7   6  12     6666.17     6871.32    259.15 o
   8   6  12     2238.22     2332.06     95.82 o
   9   6  12       15.39      -30.28     30.28 o
  -7   7  12       72.73       70.31     77.45 o
  -6   7  12       13.65       13.88     22.03 o
  -5   7  12      451.39      362.41     24.37 o
  -4   7  12     1071.29     1090.34     33.92 o
  -3   7  12     2616.87     2615.16    112.59 o
  -2   7  12       20.48      -19.79     19.79 o
  -1   7  12     4853.39     5012.85    129.66 o
   0   7  12     2796.30     2666.14     81.80 o
   1   7  12      307.32      318.70     22.02 o
   2   7  12     2315.79     2435.82     94.88 o
   4   7  12        0.08       18.39     19.36 o
   5   7  12       13.19       61.51     22.43 o
   6   7  12      567.58      513.69     70.59 o
   7   7  12     1269.92     1336.08     74.43 o
   8   7  12      323.10      357.52     27.68 o
   9   7  12     1852.26     1719.29    169.46 o
  -7   8  12      846.46      757.50     96.08 o
  -6   8  12        0.46       -4.90     20.42 o
  -5   8  12     1418.02     1327.20     59.33 o
  -4   8  12     1029.84      940.72     50.02 o
  -3   8  12      105.59       93.85     22.33 o
  -2   8  12     3506.24     3575.08    144.62 o
  -1   8  12      155.41      153.34     48.42 o
   0   8  12     4073.70     4200.39     96.78 o
   1   8  12     1054.65     1163.10     64.55 o
   2   8  12     1158.64     1114.96    140.62 o
   3   8  12      745.34      722.26     90.16 o
   4   8  12     1388.71     1547.28     63.28 o
   5   8  12        8.88       18.24     16.83 o
   6   8  12     1832.97     1660.02    145.88 o
   7   8  12      218.86      247.29     44.11 o
   8   8  12     4198.62     4567.80    127.83 o
  -6   9  12      782.86      718.56     65.34 o
  -5   9  12       17.26       44.15     17.40 o
  -4   9  12     7538.13     7792.73    212.64 o
  -3   9  12        0.52      -16.50     16.50 o
  -2   9  12     2208.46     2428.09     56.86 o
  -1   9  12     3320.41     3436.27    102.06 o
   0   9  12      135.14      179.54     32.10 o
   1   9  12      467.33      534.90     48.72 o
   2   9  12     2411.88     2387.34    286.78 o
   3   9  12     3338.44     3454.07    109.37 o
   4   9  12      344.73      353.25     29.19 o
   5   9  12     3529.12     3477.41     85.97 o
   6   9  12      736.19      789.04     48.06 o
   7   9  12     5221.45     5275.99    160.68 o
   8   9  12     1845.50     1801.78     68.10 o
  -6  10  12       12.12       29.84     23.69 o
  -5  10  12      181.52       85.89     52.85 o
  -4  10  12      120.64      171.55     24.35 o
  -3  10  12      477.89      453.59     45.84 o
  -2  10  12     2889.25     2462.68    208.02 o
  -1  10  12      186.87      157.06     24.26 o
   0  10  12      132.47      117.16     28.35 o
   1  10  12     8894.58     8499.16    319.72 o
   2  10  12     1989.79     1977.17    179.90 o
   3  10  12      248.67      161.96     26.79 o
   4  10  12     2190.81     2292.62    239.36 o
   5  10  12      469.07      371.07     51.06 o
   6  10  12      180.68      149.03     84.21 o
   7  10  12      125.99       51.70     43.66 o
   8  10  12     1631.58     1612.90     83.52 o
  -5  11  12     1324.79     1345.87     59.43 o
  -4  11  12     3255.13     3327.71    189.91 o
  -3  11  12      151.77      113.37     22.80 o
  -2  11  12     2772.08     2759.49    247.69 o
  -1  11  12     7597.53     7382.01    312.91 o
   0  11  12     1254.87     1161.52     86.57 o
   1  11  12      247.14      243.24     29.00 o
   2  11  12       59.62       71.51     15.18 o
   3  11  12    12366.48    13749.54    261.44 o
   4  11  12     2490.02     2472.13     60.25 o
   5  11  12     1619.87     1717.95     90.50 o
   6  11  12     2124.91     1982.03    157.73 o
   7  11  12     4943.53     4780.32    224.43 o
  -4  12  12       15.69       -6.23     27.38 o
  -3  12  12     1002.76      925.67     61.40 o
  -2  12  12     1375.14     1397.65     44.64 o
  -1  12  12       46.53       67.73     16.51 o
   0  12  12      333.06      379.59     22.54 o
   1  12  12     4835.47     5189.77    203.36 o
   2  12  12      328.78      339.90     26.80 o
   3  12  12       37.90       28.52     18.75 o
   4  12  12     3890.62     4364.35    196.73 o
   5  12  12       31.01       61.02     21.55 o
   6  12  12      210.51      249.99     34.05 o
   7  12  12      752.47      624.67     63.67 o
  -4  13  12       39.45      -58.79     58.79 o
  -3  13  12        1.20       -3.73     22.52 o
  -2  13  12      163.66      139.91     21.00 o
  -1  13  12     2233.00     2130.88     65.10 o
   0  13  12     2655.17     2843.66    112.48 o
   1  13  12      151.56      155.30     20.23 o
   2  13  12      668.27      694.55    134.87 o
   3  13  12     1104.35     1153.99     45.52 o
   4  13  12      122.63      154.47     24.95 o
   5  13  12        9.33       16.83     26.12 o
   6  13  12      270.40      280.26     67.91 o
  -3  14  12     1442.61     1235.13    100.41 o
  -2  14  12       71.91       45.73     23.94 o
  -1  14  12      447.10      408.80     66.35 o
   0  14  12        8.68      -13.45     21.18 o
   1  14  12        3.60        0.21     20.15 o
   2  14  12       79.70      131.87     43.40 o
   3  14  12      557.77      428.87     56.99 o
   4  14  12     2367.87     2669.57    104.08 o
   5  14  12       31.25       38.04     56.23 o
   6  14  12       52.95       34.08     87.13 o
  -1  15  12       83.19      120.45     29.89 o
   0  15  12     3185.18     3140.27    133.25 o
   1  15  12        4.91       20.18     20.20 o
   2  15  12     3842.15     3842.03    130.96 o
   3  15  12        2.15      -15.53     25.21 o
   4  15  12      124.07      117.96     28.12 o
   2  16  12      263.37      205.30     33.50 o
  -3 -12  13      526.89      542.24    174.20 o
  -2 -12  13      132.18      111.02     21.84 o
  -1 -12  13      102.64       73.38     26.51 o
   0 -12  13      126.20       99.56     34.72 o
   1 -12  13      106.03       74.26     40.17 o
  -5 -11  13     3101.17     3429.42    374.81 o
  -4 -11  13        3.01      -17.48     35.94 o
  -3 -11  13      924.99      790.35     69.83 o
  -2 -11  13       43.06       30.59     16.85 o
  -1 -11  13     5111.67     4835.12    229.48 o
   0 -11  13     2088.65     2183.56     79.05 o
   1 -11  13      267.80      262.06     18.43 o
   2 -11  13       68.95       89.26     61.17 o
   3 -11  13     3294.12     3672.52    198.00 o
  -6 -10  13      272.91      254.06     39.27 o
  -5 -10  13      765.79      855.96     77.61 o
  -4 -10  13      138.25      180.51     25.60 o
  -3 -10  13        4.24       15.04     16.60 o
  -2 -10  13      617.29      618.50     29.01 o
  -1 -10  13      360.70      313.25     22.09 o
   0 -10  13      109.39      111.35     16.59 o
   1 -10  13        4.99       20.25     16.76 o
   2 -10  13      242.75      225.49     28.90 o
   3 -10  13       50.06       46.82     38.13 o
   4 -10  13       86.51       73.03     43.89 o
  -6  -9  13       17.00       -0.76     28.18 o
  -5  -9  13     8110.31     7973.72    399.72 o
  -4  -9  13     5914.90     5596.92    413.80 o
  -3  -9  13      924.13      899.18     70.26 o
  -2  -9  13      426.67      375.90     57.76 o
  -1  -9  13     2982.24     3113.23    105.69 o
   0  -9  13     4286.03     4721.32    100.18 o
   1  -9  13        0.99        1.38     11.81 o
   2  -9  13      458.01      444.57     14.31 o
   3  -9  13    10652.97    10514.49    462.02 o
   5  -9  13      789.65      679.68     65.34 o
  -7  -8  13       41.35      130.90     52.32 o
  -6  -8  13      652.18      516.85     47.73 o
  -5  -8  13       21.61      -30.39     30.39 o
  -4  -8  13      326.09      281.79     34.08 o
  -3  -8  13        2.18      -14.73     14.73 o
  -2  -8  13      347.94      347.32     22.36 o
  -1  -8  13       41.92       48.31     11.41 o
   0  -8  13      612.17      662.64     24.56 o
   1  -8  13      288.65      330.88     32.01 o
   2  -8  13     1365.85     1556.14     70.39 o
   3  -8  13      135.18      127.12     11.86 o
  -7  -7  13      417.29      435.26     43.43 o
  -6  -7  13        4.36       10.81     21.53 o
  -5  -7  13     2106.88     2126.22     61.26 o
  -4  -7  13     1781.55     1866.82     76.93 o
  -3  -7  13     1983.46     1763.90     69.03 o
  -2  -7  13     1563.29     1548.38    139.23 o
  -1  -7  13     2019.85     2030.50    152.31 o
   0  -7  13      338.30      301.28     16.27 o
   1  -7  13     1254.32     1322.11     50.07 o
   2  -7  13       57.92      100.17     16.67 o
   3  -7  13    12250.41    12903.28    791.98 o
   4  -7  13      421.86      399.35     20.15 o
   5  -7  13     2430.83     2489.91    136.61 o
   6  -7  13      323.43      281.09     42.54 o
  -7  -6  13       18.52      191.64    158.13 o
  -6  -6  13     1468.01     1578.73    141.10 o
  -5  -6  13      650.50      534.96    108.99 o
  -4  -6  13     2728.11     2975.35    171.12 o
  -3  -6  13       91.52      132.61     21.62 o
  -2  -6  13     8700.19     8703.77    134.62 o
  -1  -6  13      555.83      509.10     35.25 o
   0  -6  13        7.54       -0.17      8.89 o
   1  -6  13       64.94       65.18     20.01 o
   2  -6  13     6916.83     6799.44    189.78 o
   3  -6  13       27.83       54.35     10.59 o
   5  -6  13       28.15       23.22      9.61 o
   6  -6  13      121.60      120.08     20.52 o
  -8  -5  13      175.30        8.02     91.20 o
  -7  -5  13        0.04       30.35     30.95 o
  -6  -5  13      101.01       82.82     59.10 o
  -5  -5  13     1879.35     1790.90     67.47 o
  -4  -5  13      462.06      409.94     85.02 o
  -3  -5  13        0.43        1.67     24.07 o
  -2  -5  13       51.92       55.86     12.08 o
  -1  -5  13     8041.80     8969.36    333.78 o
   0  -5  13     1009.46     1011.24    182.06 o
   1  -5  13     3586.44     3649.05    182.27 o
   2  -5  13        3.17        1.56     11.02 o
   3  -5  13     2318.95     2495.04    106.44 o
   4  -5  13     1213.99     1276.87     73.57 o
   5  -5  13      292.20      303.70     25.34 o
   6  -5  13       21.05       45.76     15.82 o
   7  -5  13      627.95      565.52    370.40 o
  -8  -4  13     3152.30     3518.44    450.79 o
  -7  -4  13       59.99       15.11     43.03 o
  -6  -4  13     3837.15     4827.71    216.22 o
  -5  -4  13      127.74      179.61     34.87 o
  -4  -4  13     1179.87     1285.40     35.25 o
  -3  -4  13      361.52      373.56     20.87 o
  -2  -4  13     2130.72     2430.25     66.43 o
  -1  -4  13       18.77       -5.97     12.20 o
   0  -4  13       35.31       29.98     12.93 o
   1  -4  13        1.51      -12.10     12.10 o
   2  -4  13     3055.11     3302.33    147.01 o
   3  -4  13       90.41       87.78      9.30 o
   4  -4  13      138.67      106.78     12.29 o
   5  -4  13       35.91       34.43     11.20 o
   6  -4  13      154.41      158.57     19.44 o
   7  -4  13      261.76      238.54     38.66 o
  -8  -3  13       57.18       96.55     61.55 o
  -7  -3  13        0.83      -35.36     35.36 o
  -6  -3  13     1093.83     1039.39     63.43 o
  -5  -3  13      134.71      145.89     27.80 o
  -4  -3  13       39.65       39.54     18.80 o
  -3  -3  13      833.58     1149.44    490.74 o
  -2  -3  13     6006.70     6391.01    345.99 o
  -1  -3  13    10500.67    10942.68    494.79 o
   1  -3  13       30.41       46.99     23.59 o
   2  -3  13      353.64      326.51     30.67 o
   3  -3  13        7.45       14.74      7.71 o
   4  -3  13      817.23      911.66     45.78 o
   6  -3  13      921.63      857.95     32.92 o
   7  -3  13      461.34      620.01    394.18 o
   8  -3  13       39.81        1.73     22.91 o
  -8  -2  13     1195.78     1098.25     71.89 o
  -7  -2  13      322.85      350.98     48.60 o
  -6  -2  13      509.34      391.18     84.58 o
  -5  -2  13     5412.65     5709.28    403.50 o
  -4  -2  13      821.12      865.25    116.68 o
  -3  -2  13      101.44       79.56     12.98 o
  -2  -2  13       18.43        6.14     12.66 o
  -1  -2  13     5411.89     5441.92    229.61 o
   0  -2  13     2223.46     1834.31     84.32 o
   1  -2  13     1478.62     1569.73     54.78 o
   2  -2  13     6309.01     5531.43    284.54 o
   3  -2  13     1729.54     1840.97     63.55 o
   4  -2  13      445.92      355.16     38.18 o
   5  -2  13        5.91       -3.59      9.98 o
   6  -2  13     1961.67     1998.31    104.37 o
   7  -2  13      969.34      887.74    124.63 o
   8  -2  13     1009.95      816.85    174.15 o
  -8  -1  13      427.81      425.52    147.02 o
  -7  -1  13     2239.33     2301.38    168.43 o
  -6  -1  13     5855.61     5709.93    291.06 o
  -5  -1  13      917.63      932.01     81.82 o
  -4  -1  13     1228.67     1291.10     86.97 o
  -3  -1  13       89.56       77.54     15.64 o
  -2  -1  13     1899.50     2151.21     84.78 o
  -1  -1  13     1341.09     1395.24     60.10 o
   0  -1  13     2577.72     2674.52     99.85 o
   1  -1  13     4208.11     4567.63    256.47 o
   2  -1  13      167.11      241.85     82.34 o
   3  -1  13      136.28      133.45     14.53 o
   4  -1  13       69.72       94.63     11.57 o
   5  -1  13     2769.02     2878.58     81.11 o
   6  -1  13     1112.11     1180.06     58.77 o
   7  -1  13     1256.43     1224.94     65.43 o
   8  -1  13      663.78      556.75     35.28 o
  -8   0  13      100.61      206.35    142.25 o
  -7   0  13        8.00      -16.61     22.27 o
  -6   0  13      646.20      597.92     89.20 o
  -5   0  13     7659.27     7393.55    533.66 o
  -4   0  13     4699.76     4941.51    283.00 o
  -3   0  13      141.41      118.60     34.25 o
  -2   0  13     6967.99     6625.71    193.13 o
  -1   0  13     7802.78     8965.02    995.91 o
   0   0  13      144.43      174.54     14.24 o
   1   0  13     3892.31     3916.43    141.66 o
   2   0  13    15153.31    15810.28    836.12 o
   3   0  13       60.63       47.13     20.36 o
   4   0  13       57.57       40.17     23.51 o
   5   0  13      924.29      968.79     38.39 o
   6   0  13     6320.84     6644.04    126.53 o
   7   0  13      355.24      421.45     27.85 o
   8   0  13      859.04      905.71     37.57 o
  -8   1  13      284.53      193.34     92.61 o
  -7   1  13      166.44       80.01     26.37 o
  -6   1  13     1847.86     1708.19     72.79 o
  -5   1  13     4196.45     4294.55    451.04 o
  -4   1  13      934.25      858.04     47.90 o
  -3   1  13     2630.52     2785.51    118.53 o
  -2   1  13       48.71      217.55     70.60 o
  -1   1  13     3032.91     2903.34    200.10 o
   0   1  13      382.43      360.95     23.03 o
   2   1  13     6166.64     5492.97    351.47 o
   3   1  13      906.67      922.90     37.34 o
   4   1  13      302.41      318.71     33.07 o
   5   1  13     6460.50     6622.94    182.40 o
   6   1  13     1326.58     1346.90    173.03 o
   7   1  13      654.27      651.16     25.95 o
   8   1  13      737.90      858.28     37.72 o
  -8   2  13      369.34      399.88     87.71 o
  -7   2  13       37.29       35.44     53.54 o
  -6   2  13       24.58       30.45     20.66 o
  -5   2  13     2016.78     2063.33     93.68 o
  -4   2  13     1453.04     1485.34     62.34 o
  -3   2  13     3726.38     3885.72    284.01 o
  -2   2  13    16544.45    17622.52    549.15 o
  -1   2  13     1034.14     1080.95     88.31 o
   0   2  13      109.05      131.23     19.03 o
   1   2  13    12594.98    11119.03    387.98 o
   2   2  13     5386.06     4502.63    334.15 o
   3   2  13     3055.30     2731.54     63.17 o
   4   2  13     2276.44     2300.64     64.56 o
   5   2  13     7498.24     8473.50    198.58 o
   6   2  13     5719.09     5592.53    635.87 o
   7   2  13     3171.48     3103.35     86.36 o
   8   2  13      985.63      973.63     62.52 o
  -8   3  13      152.03      150.79     43.23 o
  -7   3  13     2255.28     2364.85    172.80 o
  -6   3  13     1534.04     1581.33    120.78 o
  -5   3  13     6599.83     7013.09    211.65 o
  -4   3  13      375.17      408.57     33.20 o
  -3   3  13     8521.17     8993.35    408.25 o
  -2   3  13       82.17       97.15     25.98 o
  -1   3  13     5844.67     5410.07    221.89 o
   0   3  13      448.54      477.07     27.42 o
   1   3  13       81.33       88.28     19.82 o
   2   3  13     4885.62     4387.14    350.03 o
   3   3  13      335.79      358.09     25.56 o
   4   3  13      158.06      186.35     16.69 o
   5   3  13     1504.19     1601.49     68.21 o
   6   3  13      566.30      516.79     30.62 o
   7   3  13      278.85      323.06     31.24 o
   8   3  13      418.71      456.78     74.26 o
   9   3  13     3130.64     3442.16    228.79 o
  -8   4  13     1617.05     1680.47    137.42 o
  -7   4  13      170.82      184.45     32.69 o
  -6   4  13      490.45      498.22     34.39 o
  -5   4  13     2565.29     2782.50     64.32 o
  -4   4  13      864.92      884.80     76.21 o
  -3   4  13     3514.82     3743.70    143.66 o
  -2   4  13     3513.28     3651.67    108.72 o
  -1   4  13     2473.40     2792.43     90.57 o
   0   4  13     3969.99     4265.04    133.96 o
   1   4  13     1830.86     2163.72    289.52 o
   2   4  13     5158.39     5017.45    191.88 o
   3   4  13     2442.48     2282.02     91.15 o
   4   4  13      105.51      276.98    124.27 o
   5   4  13     2320.91     2236.24     63.03 o
   6   4  13     1794.26     1898.07     82.15 o
   7   4  13      254.71      310.05     91.50 o
   8   4  13      169.84      154.88     23.16 o
   9   4  13       21.66       24.39     69.26 o
  -7   5  13      798.72      890.19    109.78 o
  -6   5  13      872.11      800.22     44.55 o
  -5   5  13     1537.83     1543.25     45.44 o
  -4   5  13     1584.61     1615.55     44.24 o
  -3   5  13     1139.79     1179.98     41.64 o
  -2   5  13      140.89      183.96     26.43 o
  -1   5  13       38.89       69.87     36.30 o
   0   5  13     5405.28     5903.02    814.82 o
   1   5  13     1228.22     1178.55     49.94 o
   2   5  13     3123.58     2867.30    152.46 o
   3   5  13     1157.71     1083.57     80.93 o
   4   5  13      205.54      261.64     35.65 o
   5   5  13     4886.34     5308.70    113.57 o
   6   5  13     1173.87     1250.89     50.69 o
   7   5  13     1076.34     1106.22     40.42 o
   8   5  13     1663.76     1700.50     65.97 o
  -7   6  13     2189.10     2521.99    105.10 o
  -6   6  13     1007.27      946.53     34.00 o
  -5   6  13     4198.48     4409.12    103.19 o
  -4   6  13        9.40       -0.03     34.45 o
  -3   6  13      106.51      102.73     34.48 o
  -2   6  13      119.71      125.10     31.98 o
  -1   6  13     4128.18     3962.73    164.24 o
   0   6  13     9019.08    10251.46    601.24 o
   1   6  13       14.70       19.71     13.54 o
   2   6  13     2859.41     2624.79     87.49 o
   3   6  13     2811.30     2876.23    116.96 o
   4   6  13      794.07      853.47     55.77 o
   5   6  13        5.09       -9.61     18.31 o
   6   6  13     5147.75     5449.14    155.11 o
   7   6  13       96.11       66.33     37.08 o
   8   6  13      273.94      284.93     50.22 o
  -7   7  13        1.03       68.80     43.29 o
  -6   7  13      275.28      322.79     38.25 o
  -5   7  13      434.13      374.42     33.67 o
  -4   7  13       67.85       80.69     24.39 o
  -3   7  13      783.07      829.34     87.14 o
  -2   7  13        0.96       21.56     27.31 o
  -1   7  13      865.55     1038.01     63.55 o
   0   7  13       58.24       10.26     31.86 o
   1   7  13      623.69      618.16     36.21 o
   2   7  13      174.19      212.22     50.93 o
   3   7  13      737.92      721.40     58.04 o
   4   7  13     4416.67     4175.29    234.78 o
   5   7  13      948.49     1037.43     35.75 o
   6   7  13       55.64       60.66     18.43 o
   7   7  13     1027.47      994.43     71.91 o
   8   7  13        0.47      -13.54     22.67 o
  -6   8  13      558.80      544.03     48.56 o
  -5   8  13     1449.62     1522.01     94.09 o
  -4   8  13      644.71      498.59     71.30 o
  -3   8  13     1534.70     1569.38     96.08 o
  -2   8  13     2424.47     2571.35     74.12 o
  -1   8  13     5023.43     5027.97    103.70 o
   0   8  13     4481.60     4432.27    223.33 o
   1   8  13      455.34      489.77     39.92 o
   2   8  13     6899.23     6154.10    282.17 o
   3   8  13       72.44       53.88     20.05 o
   4   8  13        3.41       36.01     36.35 o
   5   8  13      317.28      297.97     23.30 o
   6   8  13     4571.01     4838.69    286.55 o
   7   8  13     1941.97     1763.36     86.91 o
   8   8  13        2.83        0.12     26.81 o
  -6   9  13     1014.24      883.68     80.48 o
  -5   9  13     1340.22     1438.25     92.75 o
  -4   9  13       57.49       -1.37     19.87 o
  -3   9  13      106.91      122.54     30.59 o
  -2   9  13      484.50      484.03     22.03 o
  -1   9  13       15.56       33.14     14.84 o
   0   9  13     5709.60     5877.00    222.23 o
   1   9  13      560.22      625.43     26.38 o
   2   9  13      916.68      964.43     95.91 o
   3   9  13     4580.68     4032.79    716.68 o
   4   9  13     1485.66     1609.13     67.57 o
   5   9  13      884.62      973.38     74.45 o
   6   9  13        3.82      -27.88     32.61 o
   7   9  13      295.67      320.70     33.10 o
   8   9  13        9.05        6.90     29.58 o
  -5  10  13       36.44       86.78     19.89 o
  -4  10  13     1330.85     1284.23     50.67 o
  -3  10  13       51.86        3.09     18.25 o
  -2  10  13     3807.63     4167.03    101.99 o
  -1  10  13     4399.00     4745.10    133.69 o
   0  10  13      611.13      659.06     41.67 o
   1  10  13     1328.08     1302.77     69.74 o
   2  10  13     1554.64     1440.75    150.91 o
   3  10  13     1064.82     1099.49     52.63 o
   4  10  13      251.71      253.26     35.64 o
   5  10  13     1050.81     1077.21    102.98 o
   6  10  13     3411.53     2930.87    186.20 o
   7  10  13      100.90      228.13     93.56 o
   8  10  13       88.12       77.34     28.87 o
  -5  11  13      736.14      671.56     36.32 o
  -4  11  13      268.02      279.06     46.57 o
  -3  11  13      214.52      135.21     42.91 o
  -2  11  13     1265.00     1399.73    178.40 o
  -1  11  13      345.58      301.76    105.40 o
   0  11  13     2007.98     1906.70    286.53 o
   1  11  13       90.32       16.38     38.07 o
   2  11  13       56.87       20.06     16.28 o
   3  11  13     1879.16     2034.69     57.35 o
   4  11  13      865.50      940.92     62.73 o
   5  11  13      250.87      228.80     26.23 o
   6  11  13      576.91      513.11     36.96 o
   7  11  13      780.90      794.51    111.52 o
  -4  12  13      173.29      175.96     29.53 o
  -3  12  13       30.43        9.71     26.81 o
  -2  12  13     2780.43     2691.20    120.30 o
  -1  12  13       36.82       65.59     25.06 o
   0  12  13      729.54      641.42     35.32 o
   1  12  13       14.68       44.99     16.37 o
   2  12  13        5.82       11.02     25.71 o
   3  12  13     4076.18     3969.24    187.53 o
   4  12  13      439.99      415.86     33.90 o
   5  12  13       83.80       52.61     30.23 o
   6  12  13     2141.55     2036.33    115.08 o
   7  12  13      139.15      121.34     33.20 o
  -3  13  13      669.47      752.70     59.88 o
  -2  13  13       95.88      173.75     61.64 o
  -1  13  13      971.98     1060.20     55.25 o
   0  13  13     1435.34     1528.18     58.70 o
   1  13  13      835.96      731.74     89.89 o
   2  13  13     1305.74     1357.83     68.04 o
   3  13  13      716.70      729.74     41.43 o
   4  13  13       17.93       52.63     26.01 o
   5  13  13      293.82      292.61     34.79 o
   6  13  13      419.18      401.94     40.96 o
  -2  14  13       88.80       83.32     25.98 o
  -1  14  13        1.30       -3.61     34.14 o
   0  14  13      234.48      151.93     39.39 o
   1  14  13     1571.55     1639.03    132.45 o
   2  14  13      403.12      431.78     61.48 o
   3  14  13     1948.53     2031.99    167.08 o
   4  14  13      536.24      450.05     37.47 o
   5  14  13       65.92       24.88     33.99 o
   0  15  13       96.22       87.85     63.73 o
   1  15  13       66.12       45.46     25.13 o
   2  15  13      193.94      129.18     63.38 o
   3  15  13      310.37      259.07     33.15 o
   4  15  13      401.23      418.40     46.33 o
  -2 -12  14     1172.31      873.56    266.64 o
  -1 -12  14       85.46       40.81     18.98 o
   0 -12  14     1389.99     1371.23    101.26 o
  -4 -11  14      145.38      123.72     29.53 o
  -3 -11  14      117.17       48.51     28.72 o
  -2 -11  14      213.62       83.01     43.39 o
  -1 -11  14     1212.09     1151.38     72.61 o
   0 -11  14      170.29      162.40     19.63 o
   1 -11  14     1053.35      872.95     57.11 o
   2 -11  14        3.60      -32.91     32.91 o
  -5 -10  14       25.60       42.52     33.40 o
  -4 -10  14      101.61      142.59     25.00 o
  -3 -10  14      415.42      329.98    136.08 o
  -2 -10  14      220.21      208.74     21.72 o
  -1 -10  14     6218.43     6357.80    191.27 o
   0 -10  14       17.07       13.02     20.93 o
   1 -10  14        9.09        2.81     10.43 o
   2 -10  14       29.38       41.21     23.01 o
  -6  -9  14      874.66      859.96    161.83 o
  -5  -9  14      110.85      124.52     24.14 o
  -4  -9  14      181.35      192.92     39.92 o
  -3  -9  14     1284.54     1179.15     92.57 o
  -2  -9  14        1.69       19.84     29.74 o
  -1  -9  14     2411.88     2489.00    143.39 o
   0  -9  14     3847.32     4292.53    142.98 o
   1  -9  14      337.60      284.63     75.76 o
   2  -9  14     1380.88     1381.93     52.91 o
   3  -9  14      275.88      225.24     35.38 o
  -6  -8  14      355.96      316.48     69.00 o
  -5  -8  14      107.35       98.94     30.97 o
  -4  -8  14      503.34      431.68     38.42 o
  -3  -8  14     2978.82     2778.62    203.20 o
  -2  -8  14       66.89       84.00     13.84 o
  -1  -8  14     4179.80     4061.37    464.59 o
   0  -8  14       85.84       77.16     15.94 o
   1  -8  14        0.54       20.67      8.76 o
   2  -8  14      387.15      389.80     14.71 o
   3  -8  14     1739.10     1602.42     93.24 o
   4  -8  14      105.81       66.25     31.19 o
   5  -8  14       18.19      -28.38     28.38 o
  -7  -7  14      304.75      311.49     73.09 o
  -6  -7  14        9.97       78.54     24.41 o
  -5  -7  14     1913.31     1939.60    121.83 o
  -4  -7  14     2724.53     3023.45    157.05 o
  -3  -7  14       17.31       14.56     15.68 o
  -2  -7  14      248.87      277.65     25.41 o
  -1  -7  14      485.88      504.84     53.18 o
   0  -7  14     6106.67     6585.38    424.12 o
   1  -7  14      917.36      898.31     45.39 o
   2  -7  14     2913.12     3029.12    138.80 o
   3  -7  14      507.82      516.39     33.41 o
   4  -7  14     1272.32     1147.35     67.18 o
   5  -7  14      992.43     1001.35     62.13 o
  -7  -6  14      405.70      346.91     57.66 o
  -6  -6  14     1574.21     1506.04     49.90 o
  -5  -6  14       74.02       59.64     23.67 o
  -4  -6  14      216.23      178.40     24.28 o
  -3  -6  14      989.04     1092.27     64.76 o
  -2  -6  14        1.66       -2.82     12.29 o
  -1  -6  14       91.62       19.89     23.66 o
   0  -6  14      247.25      232.67     78.31 o
   1  -6  14      597.80      521.19     65.48 o
   2  -6  14       49.22       43.51     13.79 o
   3  -6  14     2707.97     2905.32    124.37 o
   4  -6  14     1728.35     1858.19     62.30 o
   5  -6  14      161.18      184.71     18.21 o
   6  -6  14        6.13      -15.41     33.10 o
  -7  -5  14      157.14      142.31     44.57 o
  -6  -5  14     1284.13     1258.55    126.00 o
  -5  -5  14     5408.54     6228.34    472.78 o
  -4  -5  14     6032.96     7188.83    174.00 o
  -3  -5  14      319.23      297.26     43.05 o
  -2  -5  14      853.80      896.92     32.24 o
  -1  -5  14     1244.28     1369.38     51.33 o
   0  -5  14     2172.39     1989.41    250.94 o
   1  -5  14      276.64      239.72     18.17 o
   2  -5  14     1253.90     1225.06     52.50 o
   3  -5  14      182.05      195.03     11.13 o
   4  -5  14     6574.31     7215.80    198.60 o
   5  -5  14      206.69      244.25     25.45 o
   6  -5  14      739.52      788.34     35.23 o
  -7  -4  14      369.59      660.71    489.67 o
  -6  -4  14     1405.71     1489.80     52.90 o
  -5  -4  14       10.09      120.05    134.47 o
  -4  -4  14      430.84      456.63     52.23 o
  -3  -4  14      164.89      197.27     33.89 o
  -2  -4  14     1317.79     1395.14     34.88 o
  -1  -4  14      321.92      438.39     29.08 o
   0  -4  14     1308.74     1407.94     75.97 o
   1  -4  14      119.93       80.16     13.29 o
   2  -4  14      996.55      793.25     29.68 o
   3  -4  14        1.59       -7.59      7.59 o
   4  -4  14     6094.59     6751.32    375.58 o
   5  -4  14        6.09        6.30      9.46 o
   6  -4  14       63.99       37.89     14.82 o
   7  -4  14      149.54      158.16     41.34 o
  -8  -3  14      475.71      201.58     99.48 o
  -7  -3  14     1143.56     1116.30     54.46 o
  -6  -3  14     1964.89     2206.46    160.62 o
  -5  -3  14     6990.77     5994.40    213.04 o
  -4  -3  14     2786.06     3005.17     64.27 o
  -3  -3  14      500.23      564.59     26.72 o
  -2  -3  14     1953.77     1989.01     95.72 o
  -1  -3  14     1676.83     1816.67    131.43 o
   0  -3  14     3245.92     3215.07     98.50 o
   1  -3  14       87.88      117.46     19.51 o
   2  -3  14      212.67      194.90     22.55 o
   3  -3  14      191.23      222.72     14.47 o
   4  -3  14    12560.98    13245.59    517.49 o
   5  -3  14        1.35       -3.27      9.80 o
   6  -3  14     2038.19     1995.33     87.90 o
   7  -3  14      159.88       94.47     40.35 o
  -8  -2  14       11.35       -8.28     33.70 o
  -7  -2  14     1250.46     1275.82    310.30 o
  -6  -2  14      543.06      585.19     40.91 o
  -5  -2  14     2277.19     2515.29    286.14 o
  -4  -2  14      459.38      478.86     22.18 o
  -3  -2  14     2825.05     3031.55     96.45 o
  -2  -2  14       22.30       10.10     11.37 o
  -1  -2  14     1422.42     1613.69     86.93 o
   0  -2  14     2923.46     3065.82     66.34 o
   1  -2  14     6499.11     7694.96    282.13 o
   2  -2  14      704.53      583.52     33.87 o
   3  -2  14     1614.75     1559.77     45.64 o
   4  -2  14     5629.96     5963.22    131.97 o
   5  -2  14      235.53      219.41     16.30 o
   6  -2  14       23.12        8.83     11.34 o
   7  -2  14      261.87      268.29     84.23 o
  -8  -1  14      776.16      566.05    288.25 o
  -7  -1  14      628.60      608.61     94.42 o
  -6  -1  14     1736.92     1755.28     92.46 o
  -5  -1  14       43.29      474.27    407.01 o
  -4  -1  14     1298.38     1290.81     46.73 o
  -3  -1  14     2507.11     2440.12    110.30 o
  -2  -1  14     1166.69     1276.08     56.66 o
  -1  -1  14      506.37      550.82     26.82 o
   0  -1  14    12662.87    13709.79    371.05 o
   1  -1  14      629.32      713.50     44.50 o
   2  -1  14      222.47      257.07     47.69 o
   3  -1  14       91.67       95.14     15.50 o
   4  -1  14     4273.02     4692.76    261.28 o
   5  -1  14      246.75      249.27     18.07 o
   6  -1  14      915.17      950.81     62.34 o
   7  -1  14     1182.72     1257.82     64.45 o
   8  -1  14      227.48      237.83     40.39 o
  -8   0  14       68.91       25.49     92.50 o
  -7   0  14     1618.74     1651.01    416.30 o
  -6   0  14       37.13       81.76     39.50 o
  -5   0  14       49.34       53.54     39.76 o
  -4   0  14        7.09      388.22    420.16 o
  -3   0  14     6130.82     6687.00    250.55 o
  -2   0  14     3992.76     4089.70    132.15 o
  -1   0  14      125.31      104.84     31.26 o
   0   0  14     1320.14     1349.62     66.33 o
   1   0  14     2099.38     2517.51    194.49 o
   2   0  14     1449.09     1595.20     59.10 o
   3   0  14     1045.84     1122.11     36.07 o
   4   0  14     5144.85     5384.99    113.32 o
   5   0  14     3614.93     3675.87    108.72 o
   6   0  14     1064.65     1045.19     51.18 o
   7   0  14     1052.37     1115.49     97.54 o
   8   0  14       15.10        4.15     31.90 o
  -8   1  14       53.69      120.11     43.62 o
  -7   1  14      615.07      608.15     53.79 o
  -6   1  14     2075.02     2213.98    108.09 o
  -5   1  14     1671.68     1798.79     65.71 o
  -4   1  14      217.30      365.77    107.97 o
  -3   1  14      656.04      864.96     64.21 o
  -2   1  14      125.94      100.60     32.58 o
  -1   1  14     1893.99     1815.57    114.61 o
   0   1  14     9363.57     9055.42    816.99 o
   1   1  14       76.68      114.64     23.47 o
   2   1  14       65.28       11.59     29.74 o
   3   1  14      972.47      939.15     36.04 o
   4   1  14     6989.22     7219.06    236.68 o
   5   1  14      188.15      220.79     26.53 o
   6   1  14     2034.95     2159.09     60.93 o
   7   1  14       46.31        0.68     26.21 o
   8   1  14     1586.19     1665.64     54.77 o
  -8   2  14     1574.16     1463.66    116.85 o
  -7   2  14        0.17      -29.42     39.67 o
  -6   2  14      573.09      564.60     33.59 o
  -5   2  14     1329.11     1419.06     41.94 o
  -4   2  14      500.43      641.24    117.90 o
  -3   2  14      484.08      563.67     43.98 o
  -2   2  14     2759.84     2691.76    224.64 o
  -1   2  14       51.14       78.52     30.00 o
   0   2  14     1762.95     1921.62    113.36 o
   1   2  14     2000.45     1856.57     86.49 o
   2   2  14     1365.60     1454.57    243.41 o
   3   2  14     1556.84     1521.23    100.18 o
   4   2  14     2525.01     2694.64    201.31 o
   5   2  14      932.37      830.09    142.09 o
   6   2  14     2175.39     2385.12     83.98 o
   7   2  14      214.13      154.43     27.90 o
   8   2  14      230.30      181.11     30.74 o
  -7   3  14     2261.20     2131.47    288.63 o
  -6   3  14      212.31      134.90     26.98 o
  -5   3  14      971.22     1056.27     55.69 o
  -4   3  14      984.22     1076.47     39.35 o
  -3   3  14     1963.71     1941.82    121.14 o
  -2   3  14       83.29       86.24     51.08 o
  -1   3  14     8763.32     9127.17    604.58 o
   0   3  14     8383.16     7104.10    722.62 o
   1   3  14     2176.46     2503.09     65.50 o
   2   3  14       13.21      -10.41     14.16 o
   3   3  14     5711.89     5507.86    159.96 o
   4   3  14      400.73      405.02     24.90 o
   5   3  14        2.54       -2.04     22.03 o
   6   3  14      250.59      219.92     51.49 o
   7   3  14     1031.84     1080.00     89.37 o
   8   3  14     1529.04     1493.41    111.52 o
  -7   4  14     1534.77     1403.16     54.05 o
  -6   4  14     2878.33     3142.05    103.74 o
  -5   4  14       24.60       75.51     18.52 o
  -4   4  14      538.02      466.88     43.77 o
  -3   4  14      940.83     1026.19    108.23 o
  -2   4  14       18.00       83.26     75.17 o
  -1   4  14     1266.12     1348.26    230.34 o
   0   4  14     3434.25     3727.68    148.03 o
   1   4  14      377.52      498.60     75.23 o
   2   4  14      482.15      451.92     20.04 o
   3   4  14     3901.79     3619.78    240.36 o
   4   4  14      113.56      132.36     16.88 o
   5   4  14      872.00      938.15     28.64 o
   6   4  14      440.28      434.01     37.47 o
   7   4  14      635.47      622.86     33.20 o
   8   4  14     2571.60     2747.98    211.66 o
  -7   5  14     1124.29     1030.83    165.37 o
  -6   5  14      154.18      130.47     43.34 o
  -5   5  14       56.13      -32.29     32.29 o
  -4   5  14     1685.42     1578.23     40.01 o
  -3   5  14     4681.85     4164.50    233.30 o
  -2   5  14       44.13       90.61     24.86 o
  -1   5  14       35.37       37.87     16.14 o
   0   5  14     3377.87     3486.41    268.91 o
   1   5  14     7957.49     7188.05    778.73 o
   2   5  14     1576.21     1694.80     96.71 o
   3   5  14      166.62      326.39    134.85 o
   4   5  14       50.42       38.56     23.40 o
   5   5  14        2.92       30.96     16.40 o
   6   5  14     1301.59     1297.44     62.96 o
   7   5  14      711.46      719.74     39.68 o
   8   5  14      186.14      188.80     30.04 o
  -7   6  14      366.11      352.75     98.16 o
  -6   6  14     1352.50     1346.55     79.97 o
  -5   6  14     1265.76     1308.62     47.89 o
  -4   6  14     3039.63     3204.07     91.30 o
  -3   6  14       51.85       49.15     17.96 o
  -2   6  14       93.81       92.96     16.29 o
  -1   6  14     8694.26     8890.69    259.04 o
   0   6  14     7956.93     8512.58    436.54 o
   1   6  14     7024.97     6436.29    393.19 o
   2   6  14      221.07      205.17     17.58 o
   3   6  14     1982.96     1895.42     68.26 o
   4   6  14       58.21       51.00     16.70 o
   5   6  14       26.16       41.65     25.32 o
   6   6  14       17.05       45.53     19.27 o
   7   6  14     4733.53     4975.91    131.10 o
   8   6  14     2170.27     2588.85     97.47 o
  -6   7  14      157.02      120.95     58.44 o
  -5   7  14     1695.03     1688.22     43.89 o
  -4   7  14       20.12       32.97     21.36 o
  -3   7  14     1233.68     1164.66     71.71 o
  -2   7  14       74.66      105.04     22.59 o
  -1   7  14      693.93      758.28     34.17 o
   0   7  14     2932.07     2838.31     84.70 o
   1   7  14     3036.61     3084.75     71.35 o
   2   7  14     1219.94     1342.53     53.50 o
   3   7  14      521.86      511.49     23.30 o
   4   7  14     1047.11      986.46    166.75 o
   5   7  14      753.42      815.85     34.12 o
   6   7  14      157.55      150.69     24.13 o
   7   7  14      539.47      468.01     33.46 o
   8   7  14       12.59       48.54     56.48 o
  -6   8  14      288.25      318.00     27.62 o
  -5   8  14      315.69      255.41     43.42 o
  -4   8  14     4492.38     4795.87    317.96 o
  -3   8  14       20.86       18.72     21.55 o
  -2   8  14       13.83       34.78     29.89 o
  -1   8  14     3986.02     4326.61    146.91 o
   0   8  14      710.24      764.58     41.98 o
   1   8  14      179.15      191.28     33.18 o
   2   8  14      518.52      560.88     55.95 o
   3   8  14    10377.67    10348.76    348.61 o
   4   8  14     2511.93     2451.92    129.94 o
   5   8  14      111.57      140.25     30.82 o
   6   8  14      437.28      466.31     48.05 o
   7   8  14     2518.52     2431.00     72.95 o
   8   8  14       30.60       21.02     30.02 o
  -5   9  14      711.20      643.01     53.01 o
  -4   9  14      107.44       43.12     28.23 o
  -3   9  14     3651.13     3613.04    403.71 o
  -2   9  14      169.01      122.30     19.21 o
  -1   9  14     1029.46     1155.19     63.40 o
   0   9  14     1265.88     1246.25     44.21 o
   1   9  14      187.34      193.94     30.40 o
   2   9  14      193.29      184.60     24.51 o
   3   9  14        5.95       58.71     25.11 o
   4   9  14       46.11      109.51     41.92 o
   5   9  14      507.88      481.57     39.45 o
   6   9  14      620.90      688.90     67.13 o
   7   9  14     2614.15     3098.47    115.26 o
   8   9  14      778.66      784.51     55.65 o
  -5  10  14       49.12       29.53     19.71 o
  -4  10  14     8094.72     8103.07    934.00 o
  -3  10  14      198.11      143.31     21.40 o
  -2  10  14     2801.31     3105.31    138.27 o
  -1  10  14     3090.67     3220.08    120.73 o
   0  10  14       62.14       94.89     24.74 o
   1  10  14     1010.93     1063.44     54.97 o
   2  10  14     3460.71     3323.05    425.99 o
   3  10  14    11365.00    10361.81   1061.95 o
   4  10  14     4129.96     4278.21    101.92 o
   5  10  14      963.69      959.02     70.89 o
   6  10  14     4484.77     4062.89    804.91 o
   7  10  14     2359.64     2279.38    122.75 o
  -4  11  14     2126.53     2565.75     84.26 o
  -3  11  14      546.12      474.37     70.20 o
  -2  11  14      116.57       98.23     59.40 o
  -1  11  14     1019.39      818.71     80.39 o
   0  11  14      397.54      478.33     27.63 o
   1  11  14      342.53      334.45     41.09 o
   2  11  14        1.30      -18.77     18.77 o
   3  11  14        3.04      -15.06     20.31 o
   4  11  14      370.93      385.44     27.26 o
   5  11  14      135.00      178.64     28.19 o
   6  11  14     1137.35     1199.42     87.71 o
   7  11  14      616.89      526.87    103.48 o
  -4  12  14     7157.36     8193.53    401.47 o
  -3  12  14       30.57       50.66     45.34 o
  -2  12  14     3663.77     4204.89    213.15 o
  -1  12  14     3493.57     3036.41    256.71 o
   0  12  14     4784.77     4954.89    390.95 o
   1  12  14      127.24      126.72     19.24 o
   2  12  14     4188.99     4112.20    149.47 o
   3  12  14     4229.53     4418.66    382.39 o
   4  12  14     1256.13     1232.30    110.66 o
   5  12  14     1374.03     1268.66    129.48 o
   6  12  14      475.45      410.92    127.86 o
  -3  13  14       32.95       68.63     71.38 o
  -2  13  14        0.81      -11.38     30.74 o
  -1  13  14     1166.41     1074.61     79.05 o
   0  13  14       31.54       24.34     25.68 o
   1  13  14       37.51       80.88     25.87 o
   2  13  14      598.71      597.19     44.93 o
   3  13  14       64.65       43.12     49.05 o
   4  13  14      858.80      840.68     65.53 o
   5  13  14      784.45      758.96     54.82 o
  -1  14  14     1462.59     1631.24     68.34 o
   0  14  14     2945.96     3131.24    235.43 o
   1  14  14       10.35       -7.43     37.32 o
   2  14  14     1009.91      922.40     41.31 o
   3  14  14      548.42      497.39     61.48 o
   4  14  14       79.89       67.69     57.74 o
   1  15  14     1021.39      932.58     43.09 o
   2  15  14      292.18      305.34     45.40 o
   3  15  14     2011.08     1983.37    104.07 o
  -2 -11  15      357.59      144.87     38.39 o
  -1 -11  15      429.99      308.75     76.34 o
   0 -11  15      232.22      281.32     38.27 o
   1 -11  15     2683.43     2590.52    108.46 o
  -4 -10  15       45.62       18.63     25.58 o
  -3 -10  15      682.47      604.53     43.53 o
  -2 -10  15      134.98      137.70     34.94 o
  -1 -10  15     1778.90     1645.13    107.57 o
   0 -10  15      395.95      435.60     37.99 o
   1 -10  15        6.06       21.88     15.62 o
   2 -10  15       32.89       22.30     30.12 o
  -5  -9  15     3345.94     3279.16    322.90 o
  -4  -9  15     1062.96     1079.28     64.35 o
  -3  -9  15     3633.66     3539.56    268.27 o
  -2  -9  15      104.45      107.63     17.93 o
  -1  -9  15      390.07      307.93     30.44 o
   0  -9  15        5.39      -15.87     22.08 o
   1  -9  15     2772.32     2814.21     60.93 o
   2  -9  15     1724.36     1789.21     50.99 o
   3  -9  15        4.40       -7.82     26.06 o
  -6  -8  15      238.41      206.82     62.91 o
  -5  -8  15     1510.39     1380.00    113.39 o
  -4  -8  15     1316.48     1212.76     67.35 o
  -3  -8  15       17.92      -18.57     29.19 o
  -2  -8  15     2487.48     2412.99    147.22 o
  -1  -8  15     3725.41     3635.51    398.86 o
   0  -8  15      421.07      397.13     40.45 o
   1  -8  15      372.82      354.28     21.76 o
   2  -8  15      271.99      273.62     17.56 o
   3  -8  15     5104.73     5524.73    206.92 o
  -6  -7  15     1956.08     1700.03     66.27 o
  -5  -7  15     1447.45     1486.17     61.73 o
  -4  -7  15     3168.69     3366.61    322.22 o
  -3  -7  15      218.60      204.38     18.38 o
  -2  -7  15      317.90      307.61     53.60 o
  -1  -7  15       58.44       38.39     14.35 o
   0  -7  15      106.71       68.97     15.11 o
   1  -7  15       22.33        4.83     14.21 o
   2  -7  15      301.04      300.72     18.83 o
   3  -7  15      951.08      913.69     51.79 o
   4  -7  15     1377.65     1489.55     61.38 o
   5  -7  15     1717.05     1645.27     80.99 o
  -6  -6  15      217.48      206.47     39.36 o
  -5  -6  15     5713.27     5528.48    215.11 o
  -4  -6  15      692.06      673.74     58.16 o
  -3  -6  15     6382.19     7074.05    173.54 o
  -2  -6  15     3423.39     3643.42    112.48 o
  -1  -6  15     7736.96     7774.50    355.45 o
   0  -6  15      365.46      344.26     40.73 o
   1  -6  15      303.65      241.32     41.34 o
   2  -6  15      294.12      304.71     17.31 o
   3  -6  15     8010.46     9171.56    358.13 o
   4  -6  15     1078.86     1074.86     78.17 o
   5  -6  15       17.38       13.17     11.17 o
  -7  -5  15       44.90       16.27    135.59 o
  -6  -5  15      334.35      371.00     66.69 o
  -5  -5  15     1534.67     1370.45    225.82 o
  -4  -5  15       52.85      108.15     27.15 o
  -3  -5  15      506.96      612.41     94.31 o
  -2  -5  15      181.70      225.72     16.52 o
  -1  -5  15      885.03      998.66     56.40 o
   0  -5  15     2670.52     2892.12    179.08 o
   1  -5  15      283.39      241.67     19.63 o
   2  -5  15     1138.22     1075.59     33.89 o
   3  -5  15      893.89     1030.16     60.87 o
   4  -5  15      649.52      674.70     24.81 o
   5  -5  15      402.47      344.14     22.58 o
   6  -5  15       14.00       42.95     22.68 o
  -7  -4  15     1698.05     1749.13    282.15 o
  -6  -4  15      253.49      156.04     64.93 o
  -5  -4  15     4308.36     4660.00    229.11 o
  -4  -4  15     1508.35     1758.35    119.76 o
  -3  -4  15     6193.14     6655.70    268.04 o
  -2  -4  15        9.44       22.66     17.33 o
  -1  -4  15     1873.41     2415.10    159.67 o
   0  -4  15     3062.27     3316.90    214.54 o
   1  -4  15      251.64      233.61     24.90 o
   2  -4  15       13.64       16.28     20.92 o
   3  -4  15     1592.50     1478.18     78.00 o
   4  -4  15      659.39      623.22     30.54 o
   5  -4  15      100.45       96.35     15.44 o
   6  -4  15      269.16      217.78     47.27 o
  -7  -3  15      141.82      311.51    122.19 o
  -6  -3  15      180.33      186.96     35.90 o
  -5  -3  15        2.30      142.52    125.15 o
  -4  -3  15       18.63       59.27     17.58 o
  -3  -3  15       45.83       20.17     15.08 o
  -2  -3  15      446.37      477.31     54.85 o
  -1  -3  15      392.98      381.92     31.27 o
   0  -3  15       15.51        7.66     18.44 o
   1  -3  15        5.28        6.65     16.54 o
   2  -3  15     1036.78      947.16     80.18 o
   3  -3  15       26.94       10.56     20.34 o
   4  -3  15      269.66      235.02     16.13 o
   5  -3  15        1.40       -9.93      9.93 o
   6  -3  15     3511.81     3278.15    312.75 o
   7  -3  15        0.46       16.91     35.99 o
  -7  -2  15        2.33      224.55    187.30 o
  -6  -2  15      114.60       85.19     38.20 o
  -5  -2  15     2943.30     3286.18    206.09 o
  -4  -2  15     3771.67     3838.63    184.76 o
  -3  -2  15       47.15       35.95     18.31 o
  -2  -2  15     6100.97     6745.83    498.92 o
  -1  -2  15     1848.30     1881.41     48.95 o
   0  -2  15    11996.53    14048.42    270.38 o
   1  -2  15      680.77      653.20     91.20 o
   2  -2  15     3452.83     3165.17    107.78 o
   3  -2  15     5661.41     5929.35    144.28 o
   4  -2  15     2103.16     2196.98    108.69 o
   5  -2  15     1398.36     1369.10     67.33 o
   6  -2  15       86.54       61.60     29.02 o
   7  -2  15     3211.04     3386.23    155.72 o
  -7  -1  15       55.68      269.17    197.72 o
  -6  -1  15      819.17      850.43     73.50 o
  -5  -1  15      774.35      739.63     76.77 o
  -4  -1  15     1025.80     1023.77     36.37 o
  -3  -1  15      488.49      441.04     24.98 o
  -2  -1  15       59.30      120.53     24.74 o
  -1  -1  15       52.38       74.68     15.02 o
   0  -1  15      964.24     1070.06     43.57 o
   1  -1  15     2223.12     2160.76     78.80 o
   2  -1  15      776.56      810.71     56.64 o
   3  -1  15       59.13       58.19     17.29 o
   4  -1  15      419.89      409.21     19.03 o
   5  -1  15     2486.00     2510.74    208.72 o
   6  -1  15       69.57       44.99     11.68 o
   7  -1  15       12.23      602.94    584.33 o
  -7   0  15       71.49      217.60    250.17 o
  -6   0  15     1487.37     1282.09    131.36 o
  -5   0  15     1472.76     1511.24    130.88 o
  -4   0  15     4356.41     4788.17     97.98 o
  -3   0  15      320.01      280.30     58.25 o
  -2   0  15     4618.76     4567.60    202.44 o
  -1   0  15      627.85      815.61     73.93 o
   0   0  15     5188.04     5994.67    251.86 o
   1   0  15     3364.43     3532.77     92.50 o
   2   0  15      294.56      309.91     39.33 o
   3   0  15    12001.77    13003.15    421.99 o
   4   0  15      752.28      741.95     40.37 o
   5   0  15     2781.26     2986.42    132.01 o
   6   0  15      980.20      982.67     52.77 o
   7   0  15     2249.15     1929.07    695.47 o
   8   0  15      561.36      583.92     58.67 o
  -7   1  15       67.49      162.90     83.32 o
  -6   1  15     1658.35     1841.43    159.20 o
  -5   1  15     1198.15     1342.75     76.21 o
  -4   1  15     5892.06     6418.07    296.98 o
  -3   1  15      359.06      450.12     35.51 o
  -2   1  15     6112.83     5613.34    338.75 o
  -1   1  15     2298.05     2193.03     61.88 o
   0   1  15     1948.37     2036.09    161.00 o
   1   1  15     5308.25     6304.84    260.20 o
   2   1  15      121.77      176.35     33.14 o
   3   1  15      382.79      415.29     26.01 o
   4   1  15     4677.66     4980.16    105.27 o
   5   1  15     1252.36     1279.15     47.83 o
   6   1  15     1990.57     2283.60     70.45 o
   7   1  15      619.77      576.57    116.62 o
   8   1  15      370.20      341.64     36.32 o
  -7   2  15      258.77      367.48     64.81 o
  -6   2  15     1585.73     1610.23     84.09 o
  -5   2  15        3.05      -24.83     24.83 o
  -4   2  15     3785.56     3876.60     91.89 o
  -3   2  15      938.67      997.59     46.57 o
  -2   2  15      176.63      193.81     15.39 o
  -1   2  15     2072.49     1997.58     48.17 o
   0   2  15      421.99      349.14    123.23 o
   1   2  15     2279.57     2344.46     64.06 o
   2   2  15      779.45      796.43     48.80 o
   3   2  15     1699.19     1574.14     69.07 o
   4   2  15     2151.99     2063.35     77.70 o
   5   2  15     1325.99     1588.58     55.99 o
   6   2  15      321.68      297.99     23.29 o
   7   2  15      332.69      355.80     22.85 o
   8   2  15      312.16      331.93     33.84 o
  -7   3  15      104.43       56.80     30.33 o
  -6   3  15      256.12      243.15     43.98 o
  -5   3  15     3009.27     3054.60    192.31 o
  -4   3  15     4462.32     4999.00    104.59 o
  -3   3  15     1411.91     1683.78    254.33 o
  -2   3  15     1441.94     1407.70     39.09 o
  -1   3  15      255.29      342.55     26.33 o
   0   3  15     3193.01     3432.71    170.48 o
   1   3  15     3462.58     3841.99    168.06 o
   2   3  15     2900.42     2779.75     93.64 o
   3   3  15     2942.12     2781.71    232.22 o
   4   3  15      679.91      688.52     57.76 o
   5   3  15       11.16       13.40     15.32 o
   6   3  15      841.29      845.85     83.07 o
   7   3  15      961.57      957.39     37.84 o
   8   3  15      542.77      629.78     65.93 o
  -7   4  15      154.20       76.12     65.40 o
  -6   4  15     1220.42     1136.78     79.33 o
  -5   4  15      154.72       99.45     25.67 o
  -4   4  15     1241.44     1377.85     96.81 o
  -3   4  15      477.68      477.72     30.45 o
  -2   4  15      293.51      251.25     34.74 o
  -1   4  15     6434.32     6382.11    273.35 o
   0   4  15     1723.10     1900.74     43.59 o
   1   4  15      628.24      646.09     22.30 o
   2   4  15      164.68      290.89     71.30 o
   3   4  15     1832.90     1674.75     51.98 o
   4   4  15     2393.13     2543.96     77.44 o
   5   4  15     2532.27     2690.36     90.34 o
   6   4  15      790.33      812.17     38.20 o
   7   4  15     1286.94     1387.18    121.81 o
   8   4  15       42.38       23.04     28.06 o
  -7   5  15      135.32      259.72     60.56 o
  -6   5  15       37.60       19.20     25.33 o
  -5   5  15     6983.61     7358.28    158.28 o
  -4   5  15      152.09      134.99     15.92 o
  -3   5  15     2926.91     2961.88     81.56 o
  -2   5  15      240.66      285.32     68.31 o
  -1   5  15       66.37       72.24     17.33 o
   0   5  15     1293.51     1460.98     55.66 o
   1   5  15      485.23      516.25     34.11 o
   2   5  15     2168.01     1856.20     97.59 o
   3   5  15      712.62      725.60     32.55 o
   4   5  15     3234.83     2973.84    118.39 o
   5   5  15     1476.27     1385.36     41.31 o
   6   5  15      115.26      128.95     18.36 o
   7   5  15      196.51      166.74     26.80 o
   8   5  15      122.72       81.58     78.42 o
  -6   6  15     4201.71     4186.44    125.91 o
  -5   6  15     1380.04     1260.25     42.35 o
  -4   6  15     1181.33     1262.61     66.76 o
  -3   6  15       21.82       51.32     19.40 o
  -2   6  15     1263.32     1292.18    120.21 o
  -1   6  15      359.94      350.86     25.09 o
   0   6  15      951.66      949.95     37.37 o
   1   6  15     4925.40     4744.31    536.99 o
   2   6  15     4096.45     4054.43     83.80 o
   3   6  15     1833.37     2353.07    258.46 o
   4   6  15      457.96      405.11     31.03 o
   5   6  15     4737.34     4830.62    263.58 o
   6   6  15      529.86      652.90     29.58 o
   7   6  15     1811.83     1745.72     93.27 o
   8   6  15       73.02       71.98     43.16 o
  -6   7  15       62.65       88.10     30.71 o
  -5   7  15     1665.57     1636.89     46.62 o
  -4   7  15        9.25       20.20     28.87 o
  -3   7  15        1.92      -26.10     26.10 o
  -2   7  15      785.95      896.22     41.71 o
  -1   7  15     3947.58     4459.00    114.32 o
   0   7  15     1987.63     1892.06    114.47 o
   1   7  15     1429.58     1407.94     46.25 o
   2   7  15     6400.64     5808.08    564.42 o
   3   7  15      379.46      323.20     21.47 o
   4   7  15      158.32      184.49     23.92 o
   5   7  15      236.26      407.77    125.30 o
   6   7  15     1743.54     1760.39     62.02 o
   7   7  15        5.71       11.47     31.89 o
   8   7  15      763.79      605.01     49.06 o
  -6   8  15      641.67      617.20     59.44 o
  -5   8  15     1080.18      909.85     41.84 o
  -4   8  15      428.40      404.65     38.31 o
  -3   8  15      557.20      560.35     53.86 o
  -2   8  15     1772.37     1979.37     81.61 o
  -1   8  15        2.35       15.56     28.63 o
   0   8  15     1399.94     1596.92     77.76 o
   1   8  15     3498.10     3713.23     97.93 o
   2   8  15     1410.41     1312.10     71.65 o
   3   8  15       56.96       43.57     15.87 o
   4   8  15     1138.66      878.02    143.83 o
   5   8  15     1791.93     1834.08    106.75 o
   6   8  15       82.63       72.47     32.13 o
   7   8  15     3118.98     3114.77    131.64 o
  -5   9  15      788.00      610.32     76.30 o
  -4   9  15      200.60      223.49     30.76 o
  -3   9  15       13.30       11.08     22.10 o
  -2   9  15     4451.49     4348.78    147.99 o
  -1   9  15     2673.54     3105.36    144.28 o
   0   9  15      383.19      401.53     39.57 o
   1   9  15     4787.63     4688.77    129.64 o
   2   9  15      193.33      148.23     45.61 o
   3   9  15       64.11       57.29     29.71 o
   4   9  15      441.13      469.47     71.29 o
   5   9  15     1630.26     1547.65    146.19 o
   6   9  15     2631.98     2697.88    144.72 o
   7   9  15        0.09       36.51     31.97 o
  -4  10  15       31.27       12.32     27.42 o
  -3  10  15     1225.85     1223.25     63.85 o
  -2  10  15      522.52      554.12     83.05 o
  -1  10  15      900.36      985.77     55.00 o
   0  10  15      638.19      595.50     52.01 o
   1  10  15     2219.37     2166.18     66.46 o
   2  10  15      429.48      403.03    138.98 o
   3  10  15     3171.71     2662.67    349.15 o
   4  10  15        2.40        4.45     19.46 o
   5  10  15      643.51      651.59     56.81 o
   6  10  15       20.47      140.38     61.55 o
   7  10  15     3030.74     3155.26    180.74 o
  -4  11  15      529.41      527.27     89.57 o
  -3  11  15      234.57      255.73     58.66 o
  -2  11  15      123.19      140.75     43.11 o
  -1  11  15     3000.30     3215.80     96.11 o
   0  11  15        4.00        6.76     17.48 o
   1  11  15     1512.15     1645.24    103.88 o
   2  11  15     1475.39     1093.31    233.42 o
   3  11  15      761.79      625.86     48.17 o
   4  11  15     1907.48     2196.10     88.59 o
   5  11  15      254.00      197.60     57.45 o
   6  11  15      838.45      894.62    154.84 o
  -3  12  15      937.31      847.04    107.62 o
  -2  12  15      375.87      269.87     39.81 o
  -1  12  15      572.86      500.23     58.48 o
   0  12  15       17.59       32.59     19.15 o
   1  12  15      549.79      429.94     52.88 o
   2  12  15     1211.85     1118.91    104.15 o
   3  12  15     2513.41     2380.24    222.95 o
   4  12  15      291.56      215.98     30.24 o
   5  12  15     1365.96     1277.91    112.95 o
   6  12  15      153.68      129.13     30.97 o
  -2  13  15     1119.64     1152.37    154.58 o
  -1  13  15      595.48      498.33     44.72 o
   0  13  15     1017.99      976.67     74.22 o
   1  13  15      352.42      313.89     47.88 o
   2  13  15        6.79      -22.81     22.81 o
   3  13  15      948.40      938.40     99.48 o
   4  13  15       92.83       80.29     47.06 o
   5  13  15       85.30       90.27     29.43 o
  -1  14  15       37.32        6.64     26.62 o
   0  14  15     3074.32     3062.20    229.57 o
   1  14  15      191.68      173.92     25.97 o
   2  14  15      350.28      351.40     36.83 o
   3  14  15      200.45      260.68     62.18 o
   4  14  15       90.15      111.48     42.54 o
  -3 -10  16      300.03      311.49     50.47 o
  -1 -10  16      234.49      200.07     26.33 o
   0 -10  16      421.73      360.31     25.86 o
   1 -10  16       85.21       63.16     18.75 o
  -4  -9  16        2.19       41.52     58.87 o
  -3  -9  16       55.50       51.12     14.29 o
  -2  -9  16        8.11       25.03     35.86 o
  -1  -9  16      219.86      173.09     19.49 o
   0  -9  16        3.60       -2.61     28.86 o
   1  -9  16     3710.06     3694.73    184.29 o
   2  -9  16      364.84      371.97     40.43 o
  -5  -8  16      210.21      178.76     34.06 o
  -4  -8  16      128.06      194.88     37.84 o
  -3  -8  16       39.92       46.96     18.83 o
  -2  -8  16      328.00      305.60     33.77 o
  -1  -8  16      900.53      834.73     50.35 o
   0  -8  16     1296.21     1204.39     82.61 o
   1  -8  16       90.61       58.16     15.42 o
   2  -8  16      450.24      419.79     26.97 o
   3  -8  16       25.19       -1.89     12.61 o
  -5  -7  16      263.36      220.19     29.86 o
  -4  -7  16        4.12      -10.54     29.03 o
  -3  -7  16      216.12      221.24     23.66 o
  -2  -7  16        5.40       61.99     24.92 o
  -1  -7  16     4383.85     4156.99    208.94 o
   0  -7  16     1130.81     1061.42    118.52 o
   1  -7  16     1258.81     1181.31     87.12 o
   2  -7  16      415.38      381.94     19.96 o
   3  -7  16      100.88      113.66     23.76 o
   4  -7  16     1612.19     1557.86     77.06 o
  -6  -6  16      161.55       74.09     54.68 o
  -5  -6  16      366.35      373.57     52.70 o
  -4  -6  16     1820.88     1827.29     88.40 o
  -3  -6  16       12.14      -27.60     31.37 o
  -2  -6  16      165.99      187.42     23.23 o
  -1  -6  16      347.88      334.33     20.24 o
   0  -6  16     2463.31     2374.93    156.57 o
   1  -6  16     2185.73     2072.93    157.18 o
   2  -6  16     1242.27     1225.96     90.54 o
   3  -6  16       89.70       76.98     12.00 o
   4  -6  16     1455.40     1839.55     83.92 o
   5  -6  16      842.61      797.88     38.19 o
  -6  -5  16      210.77      199.77     73.05 o
  -5  -5  16     2082.02     2009.37     72.31 o
  -4  -5  16     2080.75     2179.45    139.47 o
  -3  -5  16      106.86      108.40     21.05 o
  -2  -5  16     2186.98     2612.61    127.39 o
  -1  -5  16     4287.26     4724.05    178.60 o
   0  -5  16     7608.07     8308.37    335.54 o
   1  -5  16      932.29      909.49     33.20 o
   2  -5  16      288.04      231.79     24.16 o
   3  -5  16      695.74      666.12     50.00 o
   4  -5  16     1145.77     1158.11     75.71 o
   5  -5  16      681.75      641.64     55.77 o
  -6  -4  16        1.91      124.74    140.10 o
  -5  -4  16     1430.74     1469.48     86.72 o
  -4  -4  16      916.39      932.67     56.26 o
  -3  -4  16      241.07      235.68     19.16 o
  -2  -4  16      556.61      657.43     96.30 o
  -1  -4  16      103.60      118.16     19.57 o
   0  -4  16     8316.77     9367.72    282.16 o
   1  -4  16     1825.95     1958.15    100.93 o
   2  -4  16     1350.31     1207.39     62.04 o
   3  -4  16        8.97        8.73     30.20 o
   4  -4  16     1348.92     1321.34     50.28 o
   5  -4  16      328.76      373.86     40.23 o
   6  -4  16     2124.47     2093.80    320.77 o
  -7  -3  16      403.16      460.99     53.16 o
  -6  -3  16      262.50      255.69     74.11 o
  -5  -3  16     2184.71     2316.10     81.48 o
  -4  -3  16      879.88     1071.26    121.32 o
  -3  -3  16     2662.78     2703.85     95.31 o
  -1  -3  16     1876.91     2083.51    134.53 o
   0  -3  16       64.58       73.38     18.16 o
   1  -3  16      702.94      671.36     64.26 o
   2  -3  16      119.95      107.16     15.27 o
   3  -3  16      279.75      265.77     19.03 o
   4  -3  16      115.42       76.69     17.65 o
   5  -3  16     4042.63     4521.04    103.53 o
   6  -3  16      243.64      236.50     33.83 o
  -7  -2  16     1089.64     1054.67     75.02 o
  -6  -2  16      195.97      107.07     96.22 o
  -5  -2  16      895.32      739.68     85.07 o
  -4  -2  16     6819.52     7681.09    468.73 o
  -3  -2  16      622.77      838.52    162.68 o
  -2  -2  16        4.34      -10.84     28.84 o
  -1  -2  16     3488.17     3858.34    141.28 o
   0  -2  16     7210.61     7511.82    330.82 o
   1  -2  16     1365.98     1695.58    148.88 o
   2  -2  16     9917.88    10457.41    661.90 o
   3  -2  16      805.31      787.50     29.62 o
   4  -2  16     6816.01     7138.19    139.57 o
   5  -2  16      967.52      946.82     73.51 o
   6  -2  16     2430.68     2605.72     95.18 o
   7  -2  16       63.37      801.24    952.97 o
  -7  -1  16       30.88       -0.95     59.90 o
  -6  -1  16       41.83        6.44     64.01 o
  -5  -1  16      327.33      266.74     54.55 o
  -4  -1  16      165.76      202.92     39.27 o
  -3  -1  16      123.68      127.21     31.10 o
  -2  -1  16      271.04      267.99     94.24 o
  -1  -1  16      518.13      568.83     20.77 o
   0  -1  16     2223.60     2231.79    295.61 o
   1  -1  16       13.44       44.12     13.38 o
   2  -1  16       23.94       40.13     16.71 o
   3  -1  16      151.60      105.91     24.29 o
   4  -1  16     2517.47     2677.07     64.21 o
   5  -1  16     1645.96     1663.93     42.54 o
   6  -1  16      704.73      687.79     69.50 o
   7  -1  16      586.54      494.66    189.13 o
  -7   0  16        9.65      -99.64    194.24 o
  -6   0  16        0.29      -28.46     28.46 o
  -5   0  16       55.45       -4.30     21.76 o
  -4   0  16     8108.59     8683.68    294.41 o
  -3   0  16     5921.61     6489.79    160.13 o
  -2   0  16      412.54      727.43    255.14 o
  -1   0  16     1286.10     1282.29     68.62 o
   0   0  16     4041.04     4517.05    146.58 o
   1   0  16       98.55      115.90     22.04 o
   2   0  16     2698.42     2966.42    103.67 o
   3   0  16       23.92       -0.13     20.24 o
   4   0  16     2622.94     2721.63     68.15 o
   5   0  16     1187.08     1293.16     49.53 o
   6   0  16      537.38      566.49     38.39 o
   7   0  16      302.65     1015.33    938.89 o
  -7   1  16        0.87       40.15     89.66 o
  -6   1  16        7.79       -5.76     41.71 o
  -5   1  16       20.07      -27.38     27.38 o
  -4   1  16      246.10      274.19     28.07 o
  -3   1  16     3434.71     3340.21     72.50 o
  -2   1  16     2772.14     2822.64    144.76 o
  -1   1  16     2475.67     2545.64    120.14 o
   0   1  16      224.83      266.11     33.60 o
   1   1  16      305.95      345.21     27.23 o
   2   1  16      760.97      826.74     30.55 o
   3   1  16      568.47      505.49     37.01 o
   4   1  16    10005.42    10805.18    190.13 o
   5   1  16        7.20      -21.13     24.94 o
   6   1  16      106.18      113.24     25.10 o
   7   1  16     2240.78     2011.41    537.82 o
  -7   2  16      110.82      170.67     47.93 o
  -6   2  16     1060.53      951.33    153.71 o
  -5   2  16       55.27       32.27     28.58 o
  -4   2  16      367.19      330.53     32.06 o
  -3   2  16     4247.97     4383.67    178.64 o
  -2   2  16      896.29     1023.20    287.81 o
  -1   2  16      337.94      347.67     33.48 o
   0   2  16     3216.71     3435.17    164.87 o
   1   2  16      398.32      373.34     24.58 o
   2   2  16      155.33      160.00     29.04 o
   3   2  16       63.55       23.00     17.65 o
   4   2  16     5732.25     5806.05    129.13 o
   5   2  16      592.57      560.63     24.46 o
   6   2  16       12.46       10.48     65.20 o
   7   2  16     1101.39     1166.56     56.25 o
  -7   3  16       66.10        2.41     31.44 o
  -6   3  16     1167.05     1028.12     86.40 o
  -5   3  16      299.75      338.94     47.89 o
  -4   3  16      359.40      295.37     30.00 o
  -3   3  16       78.97       19.59     21.84 o
  -2   3  16     1413.84     1497.78    132.52 o
  -1   3  16      262.08      294.37     33.04 o
   0   3  16    12971.48    14185.62    419.52 o
   1   3  16     4309.16     4565.94    175.86 o
   2   3  16       68.82       79.08     25.93 o
   3   3  16      415.27      436.95     88.43 o
   4   3  16     3877.70     4012.98    124.49 o
   5   3  16      262.84      218.47     22.08 o
   6   3  16        0.28       78.69     39.52 o
   7   3  16       34.28       27.80     27.80 o
  -6   4  16     1561.31     1771.08    152.76 o
  -5   4  16     2040.44     2036.11    102.48 o
  -4   4  16     1158.41      992.06     62.51 o
  -3   4  16     2762.04     2924.10     76.72 o
  -2   4  16     1777.56     1832.74     51.31 o
  -1   4  16      653.11      711.34     86.40 o
   0   4  16     1159.40     1208.61     86.41 o
   1   4  16     4682.98     4802.00    230.99 o
   2   4  16      126.87      162.05     18.80 o
   3   4  16     4457.03     4396.05     96.59 o
   4   4  16     3990.85     3792.50    101.47 o
   5   4  16       15.02        9.61     16.26 o
   6   4  16      527.88      521.87     39.08 o
   7   4  16       94.17       33.32     53.88 o
  -6   5  16     1123.47     1275.68    233.59 o
  -5   5  16      599.99      551.06     99.59 o
  -4   5  16      536.94      676.16     49.91 o
  -3   5  16      458.60      441.33     23.14 o
  -2   5  16       20.27      -18.87     18.87 o
  -1   5  16     3421.01     3513.02    148.96 o
   0   5  16     3866.92     4096.98    135.81 o
   1   5  16       43.20       51.41     19.85 o
   2   5  16     1404.40     1793.78    317.21 o
   3   5  16        0.12      -17.70     17.70 o
   4   5  16      769.12      900.92    111.25 o
   5   5  16     1207.97     1299.47     60.09 o
   6   5  16       15.59       30.84     23.45 o
   7   5  16     1858.30     1870.28     74.10 o
  -6   6  16       18.98       39.58     40.73 o
  -5   6  16       20.44       42.12     30.80 o
  -4   6  16      165.45      176.53     21.79 o
  -3   6  16     1346.04     1444.12    107.15 o
  -2   6  16       32.21       -1.89     26.40 o
  -1   6  16      874.09      898.97     52.65 o
   0   6  16     7530.23     7871.98    631.41 o
   1   6  16     1687.07     1882.32     55.59 o
   2   6  16       14.92        3.00     12.62 o
   3   6  16      338.66      313.71     28.23 o
   4   6  16     2091.38     2106.64     67.03 o
   5   6  16       20.69       -7.28     18.90 o
   6   6  16        1.28        2.24     17.37 o
  -5   7  16       79.49      143.06     32.53 o
  -4   7  16      594.95      516.82     51.78 o
  -3   7  16      469.84      392.88     76.24 o
  -2   7  16     2166.94     2293.96    194.85 o
  -1   7  16     3421.29     3606.64    217.33 o
   0   7  16      139.23      122.50     42.29 o
   1   7  16     2712.35     2327.61     86.55 o
   2   7  16        5.26       16.99     13.69 o
   3   7  16     1125.25     1232.76    164.83 o
   4   7  16      345.21      317.78     46.59 o
   5   7  16     3826.96     3950.48    148.58 o
   6   7  16       52.97       48.07     22.96 o
   7   7  16     1305.76     1329.85    112.72 o
  -5   8  16     5753.37     5412.47    339.59 o
  -4   8  16     1743.38     1837.85    158.25 o
  -3   8  16     1971.09     2016.40    241.00 o
  -2   8  16      381.56      342.34     36.04 o
  -1   8  16      122.66      118.61     36.97 o
   0   8  16     3234.57     3520.76    227.22 o
   1   8  16     1684.80     1942.93     97.94 o
   2   8  16     2119.14     1983.04    117.07 o
   3   8  16      877.72      961.54     55.92 o
   4   8  16      528.76      328.38     67.96 o
   5   8  16     1260.69     1046.61     66.47 o
   6   8  16      361.17      286.01     39.91 o
   7   8  16      718.76      681.10     48.61 o
  -5   9  16      280.40      279.67     49.78 o
  -4   9  16     1452.50     1444.90     86.11 o
  -3   9  16        3.09       -4.75     24.35 o
  -2   9  16      536.10      428.44     45.64 o
  -1   9  16      739.96      673.00     87.56 o
   0   9  16     3091.89     3190.64    188.85 o
   1   9  16      477.50      461.85     39.07 o
   2   9  16      135.33      129.83     16.52 o
   3   9  16       17.03       14.74     15.06 o
   4   9  16     1584.00     1463.53     59.91 o
   5   9  16        1.46      -22.61     22.61 o
   6   9  16     1813.92     2010.17     69.29 o
   7   9  16        0.99       22.50     54.58 o
  -4  10  16        0.48      -19.84     24.43 o
  -3  10  16     4245.90     4407.04    369.19 o
  -2  10  16      243.73      220.38     24.39 o
  -1  10  16     1611.01     1876.47     88.24 o
   0  10  16        8.72      129.37     76.42 o
   1  10  16     7276.74     6654.59    604.75 o
   2  10  16     2048.00     1910.80    126.20 o
   3  10  16       33.77       30.77     27.18 o
   4  10  16      237.08      215.09     29.42 o
   5  10  16     5314.92     5102.04    536.53 o
   6  10  16      345.18      356.80     55.07 o
  -3  11  16      809.02      721.20     50.36 o
  -2  11  16        1.40       22.60     37.90 o
  -1  11  16      224.10      219.79     41.02 o
   0  11  16     1144.71     1274.75     75.43 o
   1  11  16     1049.35      801.34     63.64 o
   2  11  16     2191.45     2239.54    382.60 o
   3  11  16      813.74      648.31    147.07 o
   4  11  16      119.06       88.66     33.01 o
   5  11  16       37.96       38.53     26.52 o
   6  11  16      833.44      732.08     56.94 o
  -2  12  16      617.98      411.54     46.86 o
  -1  12  16       51.63       44.22     29.75 o
   0  12  16       46.71       19.75     20.18 o
   1  12  16     7673.66     7049.15    572.44 o
   2  12  16      513.75      487.39     81.16 o
   3  12  16       11.72      -14.98     22.69 o
   4  12  16      629.97      705.75     53.33 o
   5  12  16      618.00      658.93    122.87 o
  -1  13  16      660.24      564.60     36.40 o
   0  13  16      183.86      191.81     32.65 o
   1  13  16       22.16       32.79     24.96 o
   2  13  16     2164.53     2273.46    190.65 o
   3  13  16     2105.86     2308.08    311.29 o
   4  13  16       55.67       68.58     34.50 o
   1  14  16     1100.92     1224.54     83.26 o
   2  14  16       72.59       48.60     42.05 o
  -3  -9  17      112.77      102.84     37.86 o
  -1  -9  17     1754.47     1643.28    103.73 o
   0  -9  17     2171.71     2312.39    140.71 o
   1  -9  17      291.80      169.86     32.68 o
  -4  -8  17      923.67      705.44     79.95 o
   0  -8  17       62.83       67.78     27.13 o
   1  -8  17      672.87      651.79     39.19 o
   2  -8  17     4053.00     4132.29    134.78 o
   3  -8  17      939.78      889.73     58.60 o
  -5  -7  17       51.42      -37.55     37.55 o
  -4  -7  17      415.50      403.11    101.15 o
  -3  -7  17        1.94        0.88     24.07 o
  -2  -7  17       23.14       19.69     43.97 o
  -1  -7  17     4065.08     4035.31    172.68 o
   0  -7  17      806.35      668.95    138.89 o
   1  -7  17      893.33      878.33     48.62 o
   2  -7  17      124.88       83.33     18.30 o
   3  -7  17       17.54       27.61     22.59 o
  -5  -6  17      787.55      767.34     77.57 o
  -4  -6  17      215.06      234.96     27.43 o
  -3  -6  17     2838.63     2817.39     92.98 o
  -2  -6  17     7785.35     8890.85    351.90 o
  -1  -6  17      158.24      206.04     35.22 o
   0  -6  17      358.82      337.44     92.96 o
   1  -6  17      752.61      746.77     26.84 o
   2  -6  17     4335.65     4700.76    520.86 o
   3  -6  17      432.58      298.14     26.17 o
   4  -6  17     1425.27     1460.88    180.70 o
  -6  -5  17     2261.79     2384.73    507.10 o
  -5  -5  17      739.50      637.23     35.37 o
  -4  -5  17      988.05      923.98     38.31 o
  -3  -5  17      586.60      557.30     28.56 o
  -2  -5  17       47.61       49.11     18.15 o
   0  -5  17     1755.35     2053.86     93.81 o
   1  -5  17      712.31      627.89     53.71 o
   2  -5  17        6.43       16.88     13.50 o
   3  -5  17     2289.23     2460.58    308.72 o
   4  -5  17       24.57       39.67     23.55 o
   5  -5  17       66.98       70.48     26.74 o
  -6  -4  17      809.61      861.16     65.56 o
  -5  -4  17      482.01      401.75     35.98 o
  -4  -4  17       23.15      -16.48     19.18 o
  -3  -4  17      309.85      326.91     73.69 o
  -2  -4  17     9427.92    10000.22    894.25 o
  -1  -4  17       99.45       92.74     30.36 o
   0  -4  17     3888.43     3895.38    135.94 o
   1  -4  17      814.13      815.50     45.13 o
   2  -4  17       20.54       -5.45     14.90 o
   3  -4  17       43.37       20.13     41.95 o
   4  -4  17       15.88        7.82     15.55 o
   5  -4  17     1305.86     1086.11    209.52 o
  -6  -3  17      976.99      969.39     59.89 o
  -5  -3  17     1244.91     1392.33    107.11 o
  -4  -3  17      364.51      322.11     25.09 o
  -3  -3  17      143.35      103.39     19.38 o
  -2  -3  17     1593.59     1653.25     60.06 o
  -1  -3  17        6.31        9.35     14.51 o
   0  -3  17     1863.63     1997.80    242.94 o
   1  -3  17      189.15      186.33     17.26 o
   2  -3  17       14.10       21.60     16.22 o
   3  -3  17      287.57      227.20     35.59 o
   4  -3  17      769.00      687.51     58.14 o
   5  -3  17     1414.08     1504.14    151.46 o
   6  -3  17      321.05      305.64     42.45 o
  -6  -2  17     1223.97     1184.80     57.80 o
  -5  -2  17      928.59      859.64     64.25 o
  -4  -2  17     1591.02     1619.96     69.25 o
  -3  -2  17      607.39      697.92     51.89 o
  -2  -2  17       30.60       31.65     17.87 o
  -1  -2  17      841.39      967.38     27.67 o
   0  -2  17      609.40      637.13     31.85 o
   1  -2  17      338.67      293.12     40.44 o
   2  -2  17      177.61      171.72     15.75 o
   3  -2  17      188.30      179.34     16.14 o
   4  -2  17      317.86      243.76     22.22 o
   5  -2  17      396.29      410.25     32.25 o
   6  -2  17     1827.72     1797.68    106.80 o
  -6  -1  17        2.82      154.68    229.07 o
  -5  -1  17      240.14      183.95     31.68 o
  -4  -1  17      707.75      680.70     50.96 o
  -3  -1  17      397.97      384.79     69.14 o
  -2  -1  17       33.85       45.48     21.23 o
  -1  -1  17      189.94      157.60     21.90 o
   0  -1  17     6424.05     6703.59    258.31 o
   1  -1  17       94.24       75.39     20.66 o
   2  -1  17       94.38       54.00     13.32 o
   3  -1  17      253.98      251.25     49.31 o
   4  -1  17        4.19       -7.03     16.23 o
   5  -1  17       51.49       76.63     22.12 o
   6  -1  17      404.40      352.68     33.66 o
  -6   0  17     1622.54     1664.67    111.75 o
  -5   0  17     1365.90     1253.90    168.34 o
  -4   0  17     3464.91     3555.61    209.60 o
  -3   0  17        2.89       17.32     19.29 o
  -2   0  17       19.04        0.32     26.71 o
  -1   0  17      915.29      981.28     57.52 o
   0   0  17        5.78      -23.46     28.48 o
   1   0  17      642.92      603.33     31.21 o
   2   0  17     1783.71     1927.12     78.20 o
   3   0  17     1056.33     1057.00     32.82 o
   4   0  17     3179.48     3405.63     82.49 o
   5   0  17       20.41        0.24     34.57 o
   6   0  17     1255.07     1441.37     83.57 o
   7   0  17       42.31       72.91     91.08 o
  -6   1  17       40.36      123.21     94.80 o
  -5   1  17      198.15      138.26     28.57 o
  -4   1  17     2128.20     2235.00    117.32 o
  -3   1  17     3058.01     3325.71     84.90 o
  -2   1  17       16.05        5.02     14.43 o
  -1   1  17      118.26      168.52     22.68 o
   0   1  17     7406.16     7737.97    319.91 o
   1   1  17      474.74      502.43     25.00 o
   2   1  17       11.60       15.55     17.96 o
   3   1  17     3105.48     3113.43    171.98 o
   4   1  17      180.08      147.92     17.04 o
   5   1  17     4115.58     3819.85    191.11 o
   6   1  17     4073.01     4222.71    318.82 o
   7   1  17      298.84      241.26     33.01 o
  -6   2  17       14.73       56.86    104.61 o
  -5   2  17      201.62      165.45     53.50 o
  -4   2  17     1060.09      958.71     58.28 o
  -3   2  17       63.96       82.41     21.29 o
  -2   2  17      327.88      282.54     45.00 o
  -1   2  17     1755.48     1787.56     62.23 o
   0   2  17        1.19        8.82     19.38 o
   1   2  17       23.58       19.67     21.95 o
   2   2  17     2519.77     2465.92     91.41 o
   3   2  17      115.58      120.26     21.52 o
   4   2  17      587.72      572.89     38.37 o
   5   2  17       28.26       78.62     29.34 o
   6   2  17       82.96      122.95     23.57 o
   7   2  17      409.58      370.84     35.57 o
  -6   3  17     2937.46     3000.40    129.47 o
  -5   3  17        1.40       75.91     27.43 o
  -4   3  17     6604.31     6974.70    271.84 o
  -3   3  17     3631.95     3791.88     96.59 o
  -2   3  17     2904.75     2824.99     74.09 o
  -1   3  17     3401.17     3140.72    375.48 o
   0   3  17     1190.84     1125.41     54.66 o
   1   3  17      777.57      836.38     32.38 o
   2   3  17      278.06      170.01     38.68 o
   3   3  17       25.96      -15.00     18.68 o
   4   3  17      698.63      648.15     41.45 o
   5   3  17     6970.97     7344.03    345.45 o
   6   3  17     1511.11     1563.36     60.26 o
   7   3  17      412.74      445.87     38.66 o
  -6   4  17       40.08        3.88     42.62 o
  -5   4  17       64.57       11.10     34.91 o
  -4   4  17      107.48       54.47     17.94 o
  -3   4  17       23.56       -5.61     30.47 o
  -2   4  17       88.18      260.65    120.00 o
  -1   4  17      217.83      124.76     72.30 o
   0   4  17     1326.77     1338.22     60.26 o
   1   4  17       72.34       37.14     33.10 o
   2   4  17      555.18      516.53     63.40 o
   3   4  17       21.98       63.68     24.98 o
   4   4  17      306.99      238.01     37.36 o
   5   4  17        2.52      -26.94     34.80 o
   6   4  17      448.50      372.84     94.52 o
   7   4  17     2906.32     2980.31    114.86 o
  -6   5  17     2926.83     3166.45    140.42 o
  -5   5  17      119.79      128.21     24.99 o
  -4   5  17     5095.84     5400.89    130.51 o
  -3   5  17       12.90        6.46     20.78 o
  -2   5  17     4071.74     3999.45    112.10 o
  -1   5  17     1278.64     1259.07     87.33 o
   0   5  17     1378.88     1654.13     45.70 o
   1   5  17     4697.30     4836.85    138.35 o
   2   5  17      600.33      597.48     27.13 o
   3   5  17     1375.20     1347.03     57.83 o
   4   5  17      965.26      906.32     40.87 o
   5   5  17     5036.71     4928.10    494.20 o
   6   5  17       29.77       54.22     23.24 o
   7   5  17     1410.78     1170.90     62.35 o
  -5   6  17      175.14      112.70     51.59 o
  -4   6  17        3.07       16.91     18.48 o
  -3   6  17      653.14      649.35     99.24 o
  -2   6  17      325.31      330.16     25.92 o
  -1   6  17       99.72      179.33     31.91 o
   0   6  17      550.64      622.02     35.87 o
   1   6  17     4249.17     3919.82    640.40 o
   2   6  17        0.13       24.09     17.79 o
   3   6  17      754.71      691.49     49.29 o
   4   6  17     2447.61     2318.91     62.68 o
   5   6  17     2445.46     2639.33    113.67 o
   6   6  17     1034.44     1023.32     74.47 o
   7   6  17     1813.48     1690.81    159.68 o
  -5   7  17       27.82       17.90     45.10 o
  -4   7  17     1068.29     1092.77    115.25 o
  -3   7  17        4.67       24.14     29.14 o
  -2   7  17     2442.57     2504.03     99.35 o
  -1   7  17     1648.23     1643.28     56.61 o
   0   7  17     3535.41     3697.02    181.01 o
   1   7  17     5002.99     4589.72    250.32 o
   2   7  17      255.65      219.88     19.32 o
   3   7  17     2452.37     2567.60     55.11 o
   4   7  17     1306.90     1230.34    183.00 o
   5   7  17     3547.25     3577.65     90.53 o
   6   7  17       95.13       66.77     31.26 o
   7   7  17     2053.60     2176.81    296.48 o
  -5   8  17      992.84      995.09     74.85 o
  -4   8  17      792.07      764.95     54.74 o
  -3   8  17     2264.72     2590.41     97.51 o
  -2   8  17        1.26       10.92     25.97 o
  -1   8  17      332.07      405.77     41.46 o
   0   8  17       28.02       74.50     49.47 o
   1   8  17     6000.49     6046.97    412.47 o
   2   8  17      543.46      417.17     24.68 o
   3   8  17      229.46      238.56     20.43 o
   4   8  17      102.53       81.17     18.54 o
   5   8  17      272.62      254.77     25.37 o
   6   8  17        1.72      -38.76     45.36 o
  -4   9  17        1.02        3.37     76.93 o
  -3   9  17      446.94      405.16     42.09 o
  -2   9  17     1637.06     1685.78     81.72 o
  -1   9  17      628.46      667.67     40.42 o
   0   9  17     1746.63     1894.23     74.55 o
   1   9  17     2662.67     2826.72    111.07 o
   2   9  17      612.30      721.74    108.90 o
   3   9  17      218.56      197.13     17.93 o
   4   9  17      371.68      270.92     80.28 o
   5   9  17     3336.82     3288.29    233.03 o
   6   9  17      243.48      309.28     63.79 o
  -3  10  17       90.66       18.64     26.44 o
  -2  10  17       86.06       76.17     31.03 o
  -1  10  17      151.49      101.24     33.23 o
   0  10  17      311.16      242.95     26.79 o
   1  10  17      128.50      109.82     25.70 o
   2  10  17     1066.70     1072.85    104.44 o
   3  10  17      163.26      124.88     63.43 o
   4  10  17     1608.59     1503.42    104.52 o
   5  10  17       97.73       -9.77     53.16 o
   6  10  17      103.70      145.11     35.51 o
  -3  11  17       23.10       33.49     35.82 o
  -2  11  17      244.32      238.63     54.41 o
  -1  11  17      245.80      173.87     33.28 o
   0  11  17     1846.95     2036.02    112.24 o
   1  11  17      784.64      846.06     40.39 o
   2  11  17      177.08      102.09     23.19 o
   3  11  17     2573.97     2224.59    138.87 o
   4  11  17      857.28      982.40     93.72 o
   5  11  17      653.95      586.14     50.34 o
  -2  12  17      788.07      746.85     84.24 o
  -1  12  17      141.50      107.12     35.68 o
   0  12  17      152.64      127.15     26.72 o
   1  12  17      147.02      149.22     45.24 o
   2  12  17      785.86      721.13     48.99 o
   3  12  17       16.68      -24.89     24.89 o
   4  12  17      125.24       47.50     33.71 o
   0  13  17       86.33      116.88     31.40 o
   1  13  17     1688.31     1798.76    185.06 o
   2  13  17     3190.54     2926.55    137.71 o
   3  13  17       18.45        9.11     31.73 o
  -2  -8  18      355.53      328.98     36.24 o
   0  -8  18      214.96      191.04     43.19 o
   1  -8  18     4733.28     4503.29    335.49 o
  -4  -7  18      597.82      514.80     67.50 o
  -2  -7  18     2573.92     2699.49    256.77 o
  -1  -7  18      632.89      433.71     51.92 o
   0  -7  18        7.36      -36.48     36.48 o
   1  -7  18      951.61      896.86     69.49 o
   2  -7  18      320.11      274.70     38.68 o
  -4  -6  18     1478.10     1607.00     80.57 o
  -3  -6  18      272.76      275.26     30.46 o
  -2  -6  18      662.49      657.08     53.15 o
  -1  -6  18      845.76      769.09     66.65 o
   0  -6  18       46.67       95.67     49.04 o
   1  -6  18     1388.51     1349.74     90.70 o
   2  -6  18      346.50      241.91     49.56 o
   3  -6  18     3379.90     3152.43    274.71 o
  -5  -5  18       14.79       14.39     28.20 o
  -4  -5  18       84.90       90.80     24.47 o
  -3  -5  18      369.40      345.21     34.52 o
  -2  -5  18       71.63       79.08     30.13 o
  -1  -5  18     3286.26     3661.33    385.94 o
   0  -5  18      333.35      329.37     28.98 o
   1  -5  18     5593.81     6234.28    238.12 o
   2  -5  18      180.74      162.06     24.17 o
   3  -5  18      747.01      555.96     54.87 o
   4  -5  18        9.57        9.98     18.83 o
  -5  -4  18     1852.10     1659.41     79.82 o
  -4  -4  18      530.52      488.71     40.28 o
  -3  -4  18        1.62       28.25     18.61 o
  -2  -4  18     3099.29     3149.96    121.12 o
  -1  -4  18     2808.14     2944.07    300.50 o
   0  -4  18      765.91      803.69     41.13 o
   1  -4  18      109.24      225.22     46.84 o
   2  -4  18     2843.77     2910.85    156.46 o
   3  -4  18     3994.19     4216.34    205.31 o
   4  -4  18      423.65      476.90     45.09 o
   5  -4  18     3927.06     4423.08    230.74 o
  -5  -3  18      545.52      418.41     37.03 o
  -4  -3  18      253.56      343.60     63.22 o
  -3  -3  18       17.98        1.96     18.90 o
  -2  -3  18      203.19      192.18     21.78 o
  -1  -3  18        0.05      -17.22     17.22 o
   0  -3  18     2476.52     2950.25    155.21 o
   1  -3  18     2078.90     2245.36     60.92 o
   2  -3  18      348.14      312.41     30.30 o
   3  -3  18      719.03      512.87     53.76 o
   4  -3  18        3.68       -6.41     26.92 o
   5  -3  18      653.45      738.02     58.13 o
  -6  -2  18     2864.66     2706.73    114.08 o
  -5  -2  18       80.62     1157.74    121.76 o
  -4  -2  18       11.19       10.99     35.93 o
  -3  -2  18     1927.77     1944.33    178.34 o
  -2  -2  18     3435.91     3555.04    373.04 o
  -1  -2  18     3379.69     3023.17     81.29 o
   0  -2  18     1144.47     1245.14     63.55 o
   1  -2  18     2280.34     2635.61    126.57 o
   2  -2  18     1234.35     1354.72    177.84 o
   3  -2  18      322.74      347.12     56.73 o
   4  -2  18      517.11      486.49     38.77 o
   5  -2  18     5782.14     6286.91    294.98 o
  -6  -1  18       18.59       -1.60     64.42 o
  -5  -1  18       57.77      198.92    125.24 o
  -4  -1  18     2270.37     2334.00     82.91 o
  -3  -1  18      117.12       98.50     76.21 o
  -2  -1  18      359.51      339.70     28.48 o
  -1  -1  18     4144.38     4116.50    195.97 o
   0  -1  18     4835.05     4863.37    478.31 o
   1  -1  18       21.05       26.53     14.55 o
   2  -1  18     2162.32     2245.54     79.11 o
   3  -1  18      190.37      159.99     19.40 o
   4  -1  18     1934.04     2045.79    115.79 o
   5  -1  18      538.10      513.21     47.78 o
   6  -1  18     2076.05     2159.10    132.33 o
  -6   0  18      118.00       17.72     93.87 o
  -5   0  18      190.08      212.04     45.47 o
  -4   0  18      188.66      133.51     29.71 o
  -3   0  18     2401.60     2442.48     95.30 o
  -2   0  18     3141.79     3321.21    565.84 o
  -1   0  18     4794.50     5307.73    284.03 o
   0   0  18      836.99      915.40     61.00 o
   1   0  18     2128.03     2106.23     66.20 o
   2   0  18     1365.78     1250.07     80.64 o
   3   0  18       59.16       45.43     18.10 o
   4   0  18      157.37      128.66     27.82 o
   5   0  18     1333.67     1310.31     65.62 o
   6   0  18      303.30      277.60     34.28 o
  -6   1  18        8.73       -7.07     51.26 o
  -5   1  18        0.54      -47.21     47.21 o
  -4   1  18     7015.19     7307.51    821.27 o
  -3   1  18      153.31      410.64    350.64 o
  -2   1  18      306.38      283.89     33.75 o
  -1   1  18      475.37      737.05    226.53 o
   0   1  18       50.30       42.29     20.55 o
   1   1  18     1526.97     1586.91     77.97 o
   2   1  18      146.03      210.48     56.08 o
   3   1  18     7516.83     7152.94    313.04 o
   4   1  18       50.19       26.56     19.52 o
   5   1  18     2796.31     2862.12    122.25 o
   6   1  18      599.96      599.59     42.06 o
  -6   2  18      549.47      494.54     44.25 o
  -5   2  18      527.80      384.27     81.91 o
  -4   2  18       14.80       -6.60     20.95 o
  -3   2  18      915.64     1038.88    119.04 o
  -2   2  18     8323.31     8711.75    212.91 o
  -1   2  18      907.15      982.00     62.30 o
   0   2  18      659.33      666.95     28.07 o
   1   2  18     2344.19     2637.40     97.78 o
   2   2  18     3747.40     3826.37    106.59 o
   3   2  18       10.91       46.42     30.01 o
   4   2  18     4527.88     4265.06    284.19 o
   5   2  18       79.32       63.95     40.36 o
   6   2  18       29.93       19.09     23.13 o
  -6   3  18       78.06       65.06     33.84 o
  -5   3  18      346.96      287.40     37.88 o
  -4   3  18     1628.06     1575.50     54.05 o
  -3   3  18      156.83      159.82     32.77 o
  -2   3  18      131.42      110.67     31.84 o
  -1   3  18     3601.39     4025.03    161.04 o
   0   3  18     1314.25     1331.82     83.49 o
   1   3  18     6350.14     7170.34    194.66 o
   2   3  18       79.44       51.81     19.77 o
   3   3  18      783.35      755.61     38.93 o
   4   3  18       97.02      143.39     23.65 o
   5   3  18     1036.66     1055.05     90.03 o
   6   3  18        1.30       26.83     37.58 o
  -5   4  18      459.62      410.91     64.34 o
  -4   4  18      374.08      355.80     81.17 o
  -3   4  18     1216.56     1244.32    155.12 o
  -2   4  18     1590.33     1618.66    101.62 o
  -1   4  18     3374.73     2983.96    165.21 o
   0   4  18      339.90      641.96    225.48 o
   1   4  18       91.28       80.66     20.24 o
   2   4  18      326.25      313.39     36.20 o
   3   4  18      323.15      239.30     24.65 o
   4   4  18     2965.23     3001.51    195.34 o
   5   4  18     2217.54     2354.78    110.84 o
   6   4  18        9.10      -24.34     24.34 o
  -5   5  18       56.82       37.17     57.15 o
  -4   5  18      887.27      839.95     45.83 o
  -3   5  18     2580.58     2467.79    292.75 o
  -2   5  18      194.09      284.24     97.73 o
  -1   5  18      851.79      945.25     43.23 o
   0   5  18     4328.53     4494.51     92.96 o
   1   5  18     6379.23     6941.82    395.71 o
   2   5  18     1066.93     1068.39     39.84 o
   3   5  18      230.99      170.35     24.72 o
   4   5  18     4370.90     3822.10    138.49 o
   5   5  18      156.93       95.53     33.95 o
   6   5  18       41.86       56.78     25.74 o
  -5   6  18     1369.82     1315.64    121.42 o
  -4   6  18       10.71      -21.23     50.38 o
  -3   6  18      159.94      127.08     28.66 o
  -2   6  18       15.13       28.44     21.20 o
  -1   6  18       42.85       43.28     28.77 o
   0   6  18      140.06      123.46     22.00 o
   1   6  18      170.92      176.77     28.83 o
   2   6  18      255.55      390.96    153.52 o
   3   6  18     1672.53     1610.15    108.64 o
   4   6  18      547.11      502.85     34.49 o
   5   6  18     1153.72      883.08     91.13 o
   6   6  18      979.98      806.31     75.31 o
  -4   7  18     1030.03      976.08     39.02 o
  -3   7  18     7024.47     8538.49    322.02 o
  -2   7  18       89.74      127.26     22.88 o
  -1   7  18      101.92      122.41     22.46 o
   0   7  18     3131.16     3582.63     88.50 o
   1   7  18     1717.18     1517.44    108.48 o
   2   7  18     1075.39     1091.48     41.86 o
   3   7  18       36.21       27.04     30.37 o
   4   7  18     2585.28     2504.09     73.00 o
   5   7  18     1824.52     1831.12    110.97 o
   6   7  18       58.29       33.65     29.92 o
  -4   8  18      689.34      700.79    116.74 o
  -3   8  18       58.08       48.47     26.44 o
  -2   8  18       38.60       29.35     20.64 o
  -1   8  18      315.29      308.49     39.25 o
   0   8  18      179.51      230.59     31.55 o
   1   8  18        1.06       13.68     20.44 o
   2   8  18        7.07       47.30     31.34 o
   3   8  18      999.41     1167.02     52.17 o
   4   8  18     1061.95      819.23     94.07 o
   5   8  18      585.68      619.64     58.50 o
   6   8  18       91.60       77.27     62.09 o
  -3   9  18     7989.11     9333.99    301.86 o
  -2   9  18      268.77      266.81     39.37 o
  -1   9  18       17.91       -3.83     24.26 o
   0   9  18       35.77       65.43     25.03 o
   1   9  18      694.24      776.54     97.79 o
   2   9  18     2003.96     1990.69    162.81 o
   3   9  18      890.30      773.38     57.94 o
   4   9  18      981.31     1107.66     58.80 o
   5   9  18     6269.42     6067.80    202.37 o
  -3  10  18        0.19      -49.51     49.51 o
  -2  10  18     1173.24     1224.25     55.31 o
  -1  10  18      414.88      378.14     30.29 o
   0  10  18      817.46      756.70     63.93 o
   1  10  18      132.63      122.26     27.63 o
   2  10  18      744.93      817.30     36.38 o
   3  10  18      668.37      833.55     76.04 o
   4  10  18       87.45       66.94     22.67 o
   5  10  18     1875.45     1764.64    395.95 o
  -2  11  18       52.42       53.30     30.31 o
  -1  11  18      760.79      775.74    143.81 o
   0  11  18        7.73       -6.63     35.69 o
   1  11  18     2460.29     2296.31    178.21 o
   2  11  18     1187.87     1284.80     54.38 o
   3  11  18       96.20       62.68     25.53 o
   4  11  18        3.68       13.53     23.78 o
   0  12  18      200.43      181.01     45.60 o
   1  12  18       19.73       30.50     62.26 o
   2  12  18      382.91      408.97     58.18 o
   3  12  18      326.57      288.89     64.83 o
  -1  -7  19       14.99       38.80     37.55 o
   0  -7  19     1429.83     1607.34    112.97 o
   1  -7  19      283.34      268.54     45.63 o
  -1  -6  19     1491.33     1539.31    104.85 o
   0  -6  19        4.06      -15.64     40.34 o
   1  -6  19     2291.75     2281.32    141.02 o
   2  -6  19      493.25      338.65     46.55 o
  -4  -5  19        5.09      -28.00     28.00 o
  -3  -5  19     3182.56     2818.49    176.57 o
  -2  -5  19     2101.58     2434.00    138.27 o
  -1  -5  19     1840.56     1941.41     72.75 o
   1  -5  19     1015.71      993.93     76.46 o
   2  -5  19     1199.37     1048.32     76.69 o
   3  -5  19       90.27       48.28     30.51 o
  -4  -4  19       52.40       69.90     41.22 o
  -3  -4  19     3117.95     2661.66    160.41 o
  -2  -4  19      461.94      545.73     51.57 o
  -1  -4  19      243.33      203.04     26.35 o
   0  -4  19      297.20      236.69     58.88 o
   1  -4  19      504.20      535.26     61.18 o
   2  -4  19      349.78      302.76     29.62 o
   3  -4  19      673.98      554.82     51.16 o
   4  -4  19      394.55      293.58     40.14 o
  -5  -3  19     1276.19     1190.46    108.59 o
  -4  -3  19       18.16       16.22     57.33 o
  -3  -3  19      421.31      303.72     54.38 o
  -2  -3  19      946.29      916.86     79.51 o
  -1  -3  19     1985.23     1979.57     83.91 o
   0  -3  19     1038.30     1107.02     82.18 o
   1  -3  19     2520.13     2428.99     97.14 o
   2  -3  19      909.72      859.97     68.71 o
   3  -3  19       60.08       55.67     19.30 o
   4  -3  19     1140.22      957.63     73.25 o
  -5  -2  19      820.29      819.54     54.36 o
  -4  -2  19      804.54      926.83    223.50 o
  -3  -2  19        3.45       49.22     46.71 o
  -2  -2  19        9.93       40.47     23.66 o
   0  -2  19       68.71       77.50     22.61 o
   1  -2  19      535.63      483.03     89.48 o
   2  -2  19      930.24      846.49     39.75 o
   3  -2  19      226.85      190.14     22.21 o
   4  -2  19        0.06       -3.26     21.82 o
   5  -2  19        0.04       -8.69     32.24 o
  -5  -1  19      140.16        1.72     90.29 o
  -4  -1  19     1208.10     1238.75    204.13 o
  -3  -1  19     2158.63     2474.57     94.56 o
  -2  -1  19       61.58       61.14     17.11 o
   0  -1  19        0.95       18.40     21.94 o
   1  -1  19     1842.63     1901.60     64.29 o
   2  -1  19     4467.47     4472.61    161.97 o
   3  -1  19      156.75      155.59     26.96 o
   4  -1  19     1986.80     1821.89    105.06 o
   5  -1  19      181.41      243.52     31.48 o
  -5   0  19     2408.59     2021.21    106.66 o
  -4   0  19        8.04       -7.25     21.22 o
  -3   0  19     2299.42     2370.87     70.80 o
  -2   0  19      433.31      433.81     33.09 o
   0   0  19     3322.56     3325.63    158.44 o
   1   0  19       45.21       49.58     23.38 o
   2   0  19      304.14      324.52     34.11 o
   3   0  19     3378.85     3158.27    183.63 o
   4   0  19       99.12       75.37     21.78 o
   5   0  19        0.64      -33.59     33.59 o
  -5   1  19      352.76      165.43     75.25 o
  -4   1  19      331.88      281.15     62.18 o
  -3   1  19      252.61      215.31     28.47 o
  -2   1  19     1925.14     1856.06     98.22 o
  -1   1  19      877.43      899.04    177.48 o
   0   1  19      123.16      174.54     46.56 o
   1   1  19        3.24       44.12     25.19 o
   2   1  19     2107.73     1956.09    121.20 o
   3   1  19      427.58      293.31     34.79 o
   4   1  19        2.90      -28.22     28.22 o
   5   1  19       22.25       54.10     30.78 o
   6   1  19     1148.43     1155.66     66.46 o
  -5   2  19        3.36       50.74     38.43 o
  -4   2  19     1426.80     1032.77     93.06 o
  -3   2  19      285.43      277.86     28.03 o
  -2   2  19     1067.84     1009.11    174.83 o
  -1   2  19      282.91      424.38    128.72 o
   0   2  19     1861.35     1914.21     78.42 o
   1   2  19      689.95      730.86     41.35 o
   2   2  19     1401.81     1400.77    112.95 o
   3   2  19      256.01      277.78     24.23 o
   4   2  19        5.11       20.53     25.64 o
   5   2  19      317.85      258.85     59.25 o
   6   2  19       18.33      108.18     49.27 o
[truncated: 17,056 more chars]
